# Supplementary material for: Comparative Studies of the Gut Microbiota in the Offspring of Mothers With and Without Gestational Diabetes
Source: Front Cell Infect Microbiol. 2020 Oct 23;10:536282. doi: 10.3389/fcimb.2020.536282 (PMC7645212; doi:10.3389/fcimb.2020.536282)
Supplement: Supplementary file 1 [file Data_Sheet_1.xlsx]

## Sheet: S1
Table S1; Supplementary characteristica of children born to mothers with and without GDM and maternal characteristics during pregnancy
	Children to mothers with previous GDM (n=43)	Children to mothers with normal gestational glucose regulation (n=82)	P-value
Children characteristics from birth until project visit at an average of 8.8 months of life
Children’s age at visit 2 (days)	293 (72.61)	274 (54.94)	0.1
Reported Colic	2 (4.8%)	16 (20.8%)	0.04
Breastfeeding at 9 months of life	23 (53.5%)	40 (51.3%)	0.96
Breastfeed children	38 (88.4%)	77 (93.9%)	0.2
Exclusively breastfeeding (months)	4.5 (2.12)	4.21 (2.06)	0.5
Children who have had formula milk	27 yes (64.3%)	49 yes (62.8%)	1
	15 no (35.7%)	29 no (37.2%)
Months of only formula milk	3.45 (3.22)	2.66 (2.74)	0.3
Both breast milk and formula milk	23 yes (53.5%)	54 yes (67.5%)	0.2
	20 no (46.5%)	26 no (32.5%)
Antibiotic use from birth until project visit	7 (22.6%) (n=31)	9 (14.8%) (n=61)	0.7
Age in month for the first antibiotic treatment	4.17 (3.01)	4.62 (3.5)	0.7
Follow the recommended vaccination program	43 (100%)	80 (97.5%) (n=82)	0.9
Maternal smoking (at 9 months postpartum)	7 (41.2%)	10 (34.5%)	0.9
Maternal characteristic during pregnancy and at delivery
Maternal age at project inclusion	34.6 (4.6)	33.0 (4.5)	0.07
Parity	14 first child (32.6%) 21 second child (48.8%) 7 third child (16.3%) 1 fourth child (2.3%)	33 first child (39.8%) 33 second child (39.8%) 12 third child (14.6%) 4 fourth child (4.9%)	0.7
Maternal smoking during pregnancy	2 (4.6%)	0 (0%)	0.1
Maternal gestational weight gain (kg)	7.9 (4.7)	8.6 (4.2)	0.4
Maternal pre-pregnancy BMI	29.1 (5.8)	28.6 (4.7)	0.6
	(n=39)	(n=72)
Maternal mean systolic BP	117 (11.2)	113 (9.4)	0.05
Maternal mean diastolic BP	71 (8.2)	68 (7.8)	0.1
Maternal gestational hypertension	1 (2.3%)	1 (1.2%)	1
Maternal fasting glucose (mmol/L)	5.2 (0.4)	4.6 (0.2)	4.0 x10-13
Maternal glucose 30 minutes (mmol/L)	8.1 (1.0)	7.0 (0.9)	2.0 x10-7
Maternal glucose 60 minutes (mmol/L)	8.9 (1.3)	7.3 (1.2)	5.4x10-9
Maternal glucose 120 minutes (mmol/L)	7.8 (1.3)	6.3 (1)	4.5x10-8
Maternal fasting insulin (pmol/L)	109.8 (41.2)	87.5 (37.0)	0.005
Maternal insulin 30 minutes (pmol/L)	539.2 (1.6)	544.6 (1.7)	0.9
Maternal insulin 60 minutes (pmol/L)	706.3 (1.8)	607.9 (1.8)	0.2
Maternal insulin 120 minutes (pmol/L)	757.5 (1.8)	507.8 (1.7)	0.0004
Maternal HOMA-IR	2.0 (0.8)	1.6 (0.7)	0.002
Maternal Matsuda index	3.5 (1.5)	4.8 (1.5)	0.0002
Maternal disposition index	4.3 (1.6)	7.5 (1.6)	9.5x10-8
Maternal insulinogenic index	1.2 (1.7)	1.6 (1.7)	0.01
Maternal hsCRP (mg/L)	4.1 (1.9)	4.2 (2.2)	0.9
Maternal intake of multivitamin during pregnancy	36 (83.7%)	72 (87.8%)	0.2
Maternal intake of iron supplements during pregnancy	36 (83.7%)	74 (90.2%)	0.1
Maternal intake of probiotics during pregnancy	1	2	0.2
Maternal intake of Psyllium during pregnancy	0	3	0.1
Maternal intake of PPI during pregnancy	2 (4.7%)	0 (0%)	0.01
Maternal use of antacid during pregnancy	4 (9.3%)	6 (7.3%)	0.2
Maternal age at delivery	34.7 (4.6)	33.2 (4.5)	0.08
Data presented as mean (sd) or as n and %. P calculated by two-tailed t.test for continues variables. For categorical variables P is calculated by either chi.square test of fisher’s exact test. Childrens age in days, is calculated from birth til the day the mothers participated in the follow up project visit (during infancy). BMI: Body mass index, BP: blood pressure (in third trimester) HOMA-IR: …

## Sheet: S2
Table S2. Confounding effects on alpha diversity in newborns
	Unadjusted			Pre-pregnancy BMI			Sex			Perinatal antibiotics			Delivery method			All
	Estimate	95%CI	P	Estimate	95%CI	P	Estimate	95%CI	P	Estimate	95%CI	P	Estimate	95%CI	P	Estimate	95%CI	P
Observed	-0.454189	(-0.85, -0.05)	0.0261968	-0.451394	(-0.88, -0.03)	0.0368854	-0.443572	(-0.85, -0.04)	0.0320974	-0.427702	(-0.82, -0.04)	0.0308878	-0.387354	(-0.78, 0)	0.0513385	-0.418372	(-0.84, 0.01)	0.0531158
Shannon	0.0299052	(-0.38, 0.44)	0.886257	0.127678	(-0.32, 0.57)	0.572267	0.0513962	(-0.36, 0.46)	0.805965	0.0667461	(-0.32, 0.45)	0.733002	0.103299	(-0.29, 0.5)	0.610207	0.141493	(-0.28, 0.56)	0.512502
Pielous	0.241282	(-0.17, 0.65)	0.245461	0.358911	(-0.09, 0.81)	0.115404	0.261554	(-0.15, 0.67)	0.209934	0.273641	(-0.11, 0.66)	0.166166	0.298958	(-0.1, 0.7)	0.145157	0.356426	(-0.07, 0.78)	0.10257
Difference in scaled arithmetic mean (children of mothers with GDM relative to children of mothers with normal gestational glucose regulation) with corresponding 95% confidence interval and P value for the unadjusted contrast and with univariate adjustment for maternal pre-pregnancy BMI, sex of the offspring, perinatal exposure to antibiotics and mode of delivery, and with multivariate adjustment…

## Sheet: S3
Tabel S3. OTUs differentially abundant in children born to mothers with gestational diabetes and mothers with normal glucose regulation
	Taxonomy						DESeq2							Proportional abundance						Counts				Prevalence
Sample	OTU ID	Phylum	Class	Order	Family	Genus	baseMean	log2FoldChange	log2FoldChange (numeric)	lfcSE	stat	pvalue	padj	MeanRA	MedianRA	MeanRAnot0	MedianRAnot0	MinRA	MaxRA	MeanCount	MedianCount	MinCount	MaxCount	N0	Nnot0	N1	N2	Nmore2
Infant	OTU_10	Bacteroidetes	Bacteroidia	Bacteroidales	Prevotellaceae	Prevotella	60.2157	-3.70843	1.79474	1.06557	-3.48022	0.000501	0.0281562	15869.2	0	36828.6	102.526	0	402084	478.325	0	0	19110	70	53	26	3	24
Infant	OTU_1272	Firmicutes	Negativicutes	Selenomonadales	Veillonellaceae	Megasphaera	3.34363	-2.90889	1.76225	1.04112	-2.79401	0.00520589	0.0975237	203.066	0	861.282	361.642	0	5270.44	3.76423	0	0	99	94	29	6	1	22
Infant	OTU_1938	Firmicutes	Negativicutes	Selenomonadales	Veillonellaceae	Veillonella	9.22839	-3.04865	1.30988	0.919916	-3.31405	0.000919545	0.0430654	2467.11	0	6321.97	163.515	0	63158.5	51.5935	0	0	1420	75	48	14	6	28
Infant	OTU_2096	Firmicutes	Negativicutes	Selenomonadales	Veillonellaceae	Megasphaera	4.14536	-3.62235	4.64327	1.20827	-2.99795	0.00271801	0.0694328	1480.24	0	6502.47	123.243	0	50787.9	25.5366	0	0	954	95	28	11	2	15
Infant	OTU_2398	Firmicutes	Clostridia	Clostridiales	Ruminococcaceae	Faecalibacterium	2.80959	3.31881	1.36013	1.04142	3.18683	0.00143842	0.0577423	584.313	0	2478.29	230.734	0	20410	13.6341	0	0	616	94	29	7	6	16
Infant	OTU_2414	Firmicutes	Clostridia	Clostridiales	Ruminococcaceae	Faecalibacterium	2.97679	4.08428	2.78096	1.0188	4.0089	6.10028e-05	0.00629221	490.664	0	2321.22	168.81	0	24726.9	16.4715	0	0	937	97	26	7	3	16
Infant	OTU_3006	Firmicutes	Clostridia	Clostridiales	Ruminococcaceae	Faecalibacterium	13.2461	3.65101	2.96531	0.915943	3.98607	6.71767e-05	0.00629221	1647.76	0	4606.24	260.528	0	96606.6	37.439	0	0	1859	79	44	13	3	28
Infant	OTU_3295	Firmicutes	Bacilli	Lactobacillales	Streptococcaceae	Streptococcus	34.2785	-2.37978	3.52757	0.813583	-2.92506	0.00344385	0.0806434	1786.91	0	3725.26	1124.56	0	47002.2	54.0894	0	0	1764	64	59	11	2	46
Infant	OTU_3656	Firmicutes	Erysipelotrichia	Erysipelotrichales	Erysipelotrichaceae	Erysipelotrichaceae_incertae_sedis	2.64743	-2.76383	3.03869	0.977743	-2.82674	0.00470239	0.0943838	128.168	0	525.489	209.751	0	4312.03	2.45528	0	0	66	93	30	10	2	18
Infant	OTU_4177	Proteobacteria	Gammaproteobacteria	Enterobacteriales	Enterobacteriaceae	Escherichia/Shigella	6.28833	-2.89326	1.59045	0.935371	-3.09317	0.0019803	0.0694328	1313.12	0	3845.58	235.579	0	50981.8	32.4797	0	0	1750	81	42	7	5	30
Infant	OTU_44	Firmicutes	Negativicutes	Selenomonadales	Acidaminococcaceae	Phascolarctobacterium	7.23916	-3.65278	4.91354	1.26731	-2.88232	0.00394761	0.0853291	2818.66	0	10505.9	547.345	0	93591.4	62.6911	0	0	2176	90	33	13	2	18
Infant	OTU_47	Actinobacteria	Actinobacteria	Actinomycetales	Micrococcaceae	Rothia	14.1552	-1.50861	4.53605	0.498244	-3.02785	0.00246299	0.0694328	772.435	184.213	1044.06	347.608	0	12402.1	19.2195	3	0	317	32	91	19	6	66
Infant	OTU_753	Bacteroidetes	Bacteroidia	Bacteroidales	Prevotellaceae	Prevotella	21.8152	-6.73532	2.37077	1.2889	-5.22564	1.73556e-07	4.87692e-05	3688.4	0	13747.7	155.901	0	74804.9	107.463	0	0	4226	90	33	14	0	19
Infant	OTU_89	Firmicutes	Clostridia	Clostridiales	Ruminococcaceae	Faecalibacterium	8.03125	3.07071	1.281	1.01927	3.01266	0.00258971	0.0694328	3234.88	0	11052.5	396.435	0	240274	52.9593	0	0	3934	87	36	8	2	26
Infant	OTU_91	Bacteroidetes	Bacteroidia	Bacteroidales	Prevotellaceae	Paraprevotella	8.41852	-6.04394	4.22996	1.65203	-3.65849	0.000253708	0.017823	1574.31	0	10757.8	5625.92	0	72485.2	40.6098	0	0	2161	105	18	7	0	11
Newborn	OTU_10	Bacteroidetes	Bacteroidia	Bacteroidales	Prevotellaceae	Prevotella	2.12754	-2.49805	2.37978	0.88174	-2.83309	0.00461008	0.0766705	202.946	0	581.413	58.1328	0	10617.1	5.33962	0	0	213	69	37	15	8	14
Newborn	OTU_1404	Proteobacteria	Gammaproteobacteria	Enterobacteriales	Enterobacteriaceae	Escherichia/Shigella	6.2695	2.37077	2.89326	0.887325	2.67181	0.00754427	0.0786759	1107.35	0	2794.73	115.975	0	65403.2	39.9906	0	0	2930	64	42	9	7	26
Newborn	OTU_148	Firmicutes	Bacilli	Lactobacillales	Streptococcaceae	Streptococcus	123.78	-2.78096	3.62235	0.807291	-3.4448	0.00057148	0.020859	10076.6	139.5	16183.6	1012.9	0	584125	221.925	4	0	8728	40	66	9	3	54
Newborn	OTU_1520	Firmicutes	Bacilli	Bacillales	Staphylococcaceae	Staphylococcus	17.0615	2.96531	3.31881	0.964957	3.073	0.0021192	0.0611678	576.251	0	1420.52	115.857	0	17319.1	22.7264	0	0	657	63	43	14	3	26
Newborn	OTU_1979	Proteobacteria	Gammaproteobacteria	Enterobacteriales	Enterobacteriaceae	Citrobacter	133.052	-4.22996	2.90889	1.13721	-3.71959	0.000199549	0.00971136	4739.38	0	11683.1	793.187	0	76643.2	180.651	0	0	3190	63	43	13	1	29
Newborn	OTU_27	Firmicutes	Clostridia	Clostridiales	Ruminococcaceae	Faecalibacterium	3.68272	-1.79474	4.08428	0.601582	-2.98336	0.00285101	0.0611678	696.753	26.758	1210.75	80.8702	0	55262.1	10.6792	1	0	701	45	61	19	15	27
Newborn	OTU_299	Proteobacteria	Gammaproteobacteria	Oceanospirillales	Halomonadaceae	Halomonas	9.53886	-1.30988	3.65278	0.485245	-2.69941	0.00694627	0.0786759	406.369	92.4358	512.799	144.901	0	11036.7	12.4811	2	0	263	22	84	18	15	51
Newborn	OTU_302	Proteobacteria	Gammaproteobacteria	Alteromonadales	Shewanellaceae	Shewanella	7.33545	-1.36013	6.04394	0.528947	-2.57139	0.0101291	0.0985895	321.939	70.9855	467.474	140.089	0	8435.16	10.0094	2	0	220	33	73	15	10	48
Newborn	OTU_35	Firmicutes	Erysipelotrichia	Erysipelotrichales	Erysipelotrichaceae	Clostridium XVIII	3.63519	4.64327	3.04865	1.23254	3.76724	0.000165062	0.00971136	2159.12	0	9950.74	70.4027	0	95767.9	68.4528	0	0	4959	83	23	10	1	12
Newborn	OTU_36	Firmicutes	Clostridia	Clostridiales	Ruminococcaceae	Faecalibacterium	2.31249	-1.59045	2.76383	0.562968	-2.82512	0.00472627	0.0766705	101.306	21.2725	185.145	67.6201	0	1065.84	2.66038	1	0	31	48	58	24	8	26
Newborn	OTU_3860	Actinobacteria	Actinobacteria	Coriobacteriales	Coriobacteriaceae	Collinsella	17.9353	-4.53605	3.70843	0.997807	-4.54602	5.46688e-06	0.000798165	2474.49	0	6099.9	257.865	0	86325.3	109.208	0	0	4525	63	43	9	3	31
Newborn	OTU_428	Proteobacteria	Gammaproteobacteria	Oceanospirillales	Halomonadaceae	Halomonas	7.67402	-1.281	1.50861	0.474391	-2.70031	0.00692753	0.0786759	397.282	106.125	533.061	165.385	0	16712.7	10.4528	3	0	212	27	79	15	7	57
Newborn	OTU_44	Firmicutes	Negativicutes	Selenomonadales	Acidaminococcaceae	Phascolarctobacterium	16.8742	-3.52757	2.49805	1.3864	-2.5444	0.0109464	0.0998861	6836.98	0	21315.3	307.572	0	132309	166.5	0	0	3118	72	34	10	2	22
Newborn	OTU_50	Firmicutes	Negativicutes	Selenomonadales	Veillonellaceae	Veillonella	6.5216	-4.91354	6.73532	1.83331	-2.68014	0.00735909	0.0786759	5539.17	0	29357.6	82.1707	0	122398	217.698	0	0	9326	86	20	6	4	10
Newborn	OTU_53	Bacteroidetes	Bacteroidia	Bacteroidales	Bacteroidaceae	Bacteroides	9.36265	-3.03869	3.07071	1.13312	-2.68169	0.00732515	0.0786759	1782.83	0	5726.68	131.085	0	150387	64.7453	0	0	5758	73	33	11	3	19
Newborn	OTU_541	Actinobacteria	Actinobacteria	Actinomycetales	Propionibacteriaceae	Propionibacterium	4.90779	-1.76225	3.65101	0.592413	-2.97471	0.0029327	0.0611678	186.241	31.6418	308.461	94.3782	0	3932.54	5.41509	1	0	94	42	64	20	9	35
Rows are coloured by time (newborn vs. infant) and sorted by taxonomy within each contrast. Log2 fold change is given for children born to mothers with GDM relative to children born to mothers with normal gestational glucose regulation, with blue colourbars indicating OTUs depleted in childre to mothers with GDM and red colourbars indicating an enrichment in children born to mothers with GDM. pad…

## Sheet: S4
Tabel S4. OTUs differentially abundant in children born to mothers with gestational diabetes and mothers with normal glucose regulation adjusted for mode of delivery (vaginal vs. cesarean section)
		Taxonomy						DESeq2							Proportional abundance						Counts				Prevalence
Sample	Unadjusted	OTU ID	Phylum	Class	Order	Family	Genus	baseMean	log2FoldChange	log2FoldChange (numeric)	lfcSE	stat	pvalue	padj	MeanRA	MedianRA	MeanRAnot0	MedianRAnot0	MinRA	MaxRA	MeanCount	MedianCount	MinCount	MaxCount	N0	Nnot0	N1	N2	Nmore2
Infant	*	OTU_1272	Firmicutes	Negativicutes	Selenomonadales	Veillonellaceae	Megasphaera	3.34363	-2.98959	2.98959	1.07198	-2.78885	0.00528963	0.0987596	203.066	0	861.282	361.642	0	5270.44	3.76423	0	0	99	94	29	6	1	22
Infant		OTU_17	Proteobacteria	Betaproteobacteria	Burkholderiales	Sutterellaceae	Parasutterella	19.6807	-3.51532	3.51532	1.15236	-3.05055	0.00228426	0.0641878	9577.68	0	26179	397.535	0	249310	233.642	0	0	6691	78	45	10	3	32
Infant		OTU_1929	Firmicutes	Bacilli	Lactobacillales	Streptococcaceae	Streptococcus	1.92315	1.98964	1.98964	0.712746	2.79151	0.00524624	0.0987596	108.077	0	340.859	125.266	0	3151.8	2.65041	0	0	95	84	39	11	15	13
Infant	*	OTU_1938	Firmicutes	Negativicutes	Selenomonadales	Veillonellaceae	Veillonella	9.22839	-3.05644	3.05644	0.924026	-3.30774	0.000940517	0.0440475	2467.11	0	6321.97	163.515	0	63158.5	51.5935	0	0	1420	75	48	14	6	28
Infant		OTU_208	Firmicutes	Clostridia	Clostridiales	Peptostreptococcaceae	Clostridium XI	41.6003	-2.697	2.697	0.974007	-2.76897	0.00562332	0.0987596	2724.08	0	7128.97	1747.95	0	84602.4	56	0	0	2050	76	47	6	3	38
Infant	*	OTU_2398	Firmicutes	Clostridia	Clostridiales	Ruminococcaceae	Faecalibacterium	8.34515	5.35807	5.35807	1.09573	4.88996	1.00857e-06	9.44689e-05	584.313	0	2478.29	230.734	0	20410	13.6341	0	0	616	94	29	7	6	16
Infant	*	OTU_2414	Firmicutes	Clostridia	Clostridiales	Ruminococcaceae	Faecalibacterium	2.97679	4.06224	4.06224	1.05155	3.8631	0.000111956	0.00786494	490.664	0	2321.22	168.81	0	24726.9	16.4715	0	0	937	97	26	7	3	16
Infant	*	OTU_3295	Firmicutes	Bacilli	Lactobacillales	Streptococcaceae	Streptococcus	33.4651	-2.50656	2.50656	0.802817	-3.1222	0.00179504	0.0560451	1786.91	0	3725.26	1124.56	0	47002.2	54.0894	0	0	1764	64	59	11	2	46
Infant	*	OTU_4177	Proteobacteria	Gammaproteobacteria	Enterobacteriales	Enterobacteriaceae	Escherichia/Shigella	23.4373	-3.23903	3.23903	1.02318	-3.16564	0.00154742	0.054353	1313.12	0	3845.58	235.579	0	50981.8	32.4797	0	0	1750	81	42	7	5	30
Infant	*	OTU_47	Actinobacteria	Actinobacteria	Actinomycetales	Micrococcaceae	Rothia	14.1552	-1.4256	1.4256	0.493752	-2.88728	0.00388585	0.0909938	772.435	184.213	1044.06	347.608	0	12402.1	19.2195	3	0	317	32	91	19	6	66
Infant		OTU_5138	Proteobacteria	Gammaproteobacteria	Enterobacteriales	Enterobacteriaceae	Escherichia/Shigella	17.6659	-2.37968	2.37968	0.837241	-2.84229	0.00447908	0.0968171	1951.29	0	4363.79	337.496	0	50484.6	45.4797	0	0	1568	68	55	12	8	35
Infant		OTU_581	Firmicutes	Clostridia	Clostridiales	Ruminococcaceae	Faecalibacterium	2.7427	3.21533	3.21533	0.97039	3.31344	0.000921552	0.0440475	388.564	0	1648.05	195.542	0	23346.2	14.0407	0	0	1292	94	29	9	4	16
Infant	*	OTU_753	Bacteroidetes	Bacteroidia	Bacteroidales	Prevotellaceae	Prevotella	21.8152	-7.03882	7.03882	1.31155	-5.36679	8.01509e-08	1.12612e-05	3688.4	0	13747.7	155.901	0	74804.9	107.463	0	0	4226	90	33	14	0	19
Infant	*	OTU_89	Firmicutes	Clostridia	Clostridiales	Ruminococcaceae	Faecalibacterium	7.61218	3.07923	3.07923	1.02473	3.00491	0.00265663	0.0678648	3234.88	0	11052.5	396.435	0	240274	52.9593	0	0	3934	87	36	8	2	26
Infant		OTU_9	Proteobacteria	Betaproteobacteria	Burkholderiales	Sutterellaceae	Sutterella	12.5709	-3.78345	3.78345	1.16773	-3.24001	0.00119528	0.0479818	6537.13	0	19144.4	111.095	0	135489	126.008	0	0	2173	81	42	18	7	17
Infant	*	OTU_91	Bacteroidetes	Bacteroidia	Bacteroidales	Prevotellaceae	Paraprevotella	10.59	-9.18354	9.18354	1.63922	-5.6024	2.11408e-08	5.94056e-06	1574.31	0	10757.8	5625.92	0	72485.2	40.6098	0	0	2161	105	18	7	0	11
Newborn	*	OTU_1404	Proteobacteria	Gammaproteobacteria	Enterobacteriales	Enterobacteriaceae	Escherichia/Shigella	6.26386	2.29351	2.29351	0.868909	2.63953	0.00830208	0.0964024	1117.89	0	2794.73	115.975	0	65403.2	40.3714	0	0	2930	63	42	9	7	26
Newborn		OTU_15	Firmicutes	Negativicutes	Selenomonadales	Veillonellaceae	Veillonella	404.872	2.539	2.539	0.908637	2.7943	0.00520123	0.092879	13701.7	65.0407	21472.9	202.447	0	312567	317.533	2	0	8569	38	67	11	9	47
Newborn		OTU_2678	Firmicutes	Bacilli	Lactobacillales	Streptococcaceae	Streptococcus	18.3243	5.63982	5.63982	1.1785	4.78559	1.70485e-06	0.000213106	432.401	0	1565.59	103.162	0	34404.9	18.5905	0	0	1736	76	29	9	5	15
Newborn	*	OTU_299	Proteobacteria	Gammaproteobacteria	Oceanospirillales	Halomonadaceae	Halomonas	9.46402	-1.33277	1.33277	0.49284	-2.70427	0.00684541	0.0964024	407.656	86.2329	515.709	140.233	0	11036.7	12.4476	2	0	263	22	83	18	15	50
Newborn	*	OTU_302	Proteobacteria	Gammaproteobacteria	Alteromonadales	Shewanellaceae	Shewanella	7.28372	-1.4155	1.4155	0.538448	-2.62884	0.00856754	0.0964024	323.068	70.1164	471.141	138.928	0	8435.16	9.99048	2	0	220	33	72	15	10	47
Newborn		OTU_328	Firmicutes	Bacilli	Bacillales	Staphylococcaceae	Staphylococcus	106.138	-3.23385	3.23385	1.03915	-3.11201	0.00185821	0.0484494	4942.57	0	11041.9	631.16	0	189200	137.762	0	0	4745	58	47	7	2	38
Newborn	*	OTU_35	Firmicutes	Erysipelotrichia	Erysipelotrichales	Erysipelotrichaceae	Clostridium XVIII	3.59989	4.55123	4.55123	1.25328	3.63146	0.000281827	0.0117428	2179.68	0	9950.74	70.4027	0	95767.9	69.1048	0	0	4959	82	23	10	1	12
Newborn	*	OTU_36	Firmicutes	Clostridia	Clostridiales	Ruminococcaceae	Faecalibacterium	2.29664	-1.46352	1.46352	0.56235	-2.6025	0.00925463	0.0964024	101.625	19.0774	187.203	67.4263	0	1065.84	2.64762	1	0	31	48	57	24	8	25
Newborn	*	OTU_3860	Actinobacteria	Actinobacteria	Coriobacteriales	Coriobacteriaceae	Collinsella	18.0839	-4.11543	4.11543	0.97277	-4.23063	2.33039e-05	0.00145649	2498.05	0	6099.9	257.865	0	86325.3	110.248	0	0	4525	62	43	9	3	31
Newborn		OTU_41	Firmicutes	Clostridia	Clostridiales	Clostridiaceae 1	Clostridium sensu stricto	487.931	-4.90351	4.90351	1.85617	-2.64174	0.00824819	0.0964024	18081.8	0	82547.3	1021.97	0	847843	457.743	0	0	20968	82	23	4	0	19
Newborn		OTU_532	Firmicutes	Negativicutes	Selenomonadales	Veillonellaceae	Veillonella	3.94214	-3.28161	3.28161	1.14035	-2.87771	0.00400568	0.0834517	211.014	0	820.609	81.696	0	6367.32	6.54286	0	0	212	78	27	11	4	12
Newborn	*	OTU_541	Actinobacteria	Actinobacteria	Actinomycetales	Propionibacteriaceae	Propionibacterium	4.92527	-1.83922	1.83922	0.593379	-3.09958	0.00193797	0.0484494	188.015	32.7129	308.461	94.3782	0	3932.54	5.46667	1	0	94	41	64	20	9	35
Rows are coloured by time (newborn vs. infant) and sorted by taxonomy within each contrast. Log2 fold change is given for children born to mothers with GDM relative to children born to mothers with normal gestational glucose regulation adjusted for mode of delivery (vaginal vs. cesarean section), with blue colourbars indicating OTUs depleted in children to mothers with GDM and red colourbars indi…

## Sheet: S5
Tabel S5. OTUs differentially abundant in children born to mothers with gestational diabetes and mothers with normal glucose regulation adjusted for perinatal antibiotic treatment (treated vs. untreated)
		Taxonomy						DESeq2							Proportional abundance						Counts				Prevalence
Sample	Unadjusted	OTU ID	Phylum	Class	Order	Family	Genus	baseMean	log2FoldChange	log2FoldChange (numeric)	lfcSE	stat	pvalue	padj	MeanRA	MedianRA	MeanRAnot0	MedianRAnot0	MinRA	MaxRA	MeanCount	MedianCount	MinCount	MaxCount	N0	Nnot0	N1	N2	Nmore2
Infant	*	OTU_1938	Firmicutes	Negativicutes	Selenomonadales	Veillonellaceae	Veillonella	9.22839	-2.99847	2.99847	0.91347	-3.2825	0.00102891	0.0599706	2467.11	0	6321.97	163.515	0	63158.5	51.5935	0	0	1420	75	48	14	6	28
Infant	*	OTU_2398	Firmicutes	Clostridia	Clostridiales	Ruminococcaceae	Faecalibacterium	8.34515	4.6011	4.6011	1.10508	4.16359	3.13289e-05	0.00426073	584.313	0	2478.29	230.734	0	20410	13.6341	0	0	616	94	29	7	6	16
Infant	*	OTU_2414	Firmicutes	Clostridia	Clostridiales	Ruminococcaceae	Faecalibacterium	10.0278	5.73869	5.73869	1.10301	5.20278	1.9633e-07	8.01025e-05	490.664	0	2321.22	168.81	0	24726.9	16.4715	0	0	937	97	26	7	3	16
Infant		OTU_2674	Firmicutes	Clostridia	Clostridiales	Ruminococcaceae	Faecalibacterium	2.63464	2.78825	2.78825	0.77117	3.61561	0.00029964	0.0244506	332.404	0	1048.35	196.013	0	16415.6	6.49593	0	0	449	84	39	11	2	26
Infant		OTU_2693	Firmicutes	Clostridia	Clostridiales	Lachnospiraceae	Blautia	2.93184	2.63974	2.63974	0.868279	3.0402	0.00236423	0.0876913	153.951	0	541.029	157.048	0	8733.2	3.94309	0	0	267	88	35	11	6	18
Infant	*	OTU_3006	Firmicutes	Clostridia	Clostridiales	Ruminococcaceae	Faecalibacterium	13.2461	3.59834	3.59834	0.914218	3.93598	8.28589e-05	0.00845161	1647.76	0	4606.24	260.528	0	96606.6	37.439	0	0	1859	79	44	13	3	28
Infant	*	OTU_3295	Firmicutes	Bacilli	Lactobacillales	Streptococcaceae	Streptococcus	33.4651	-2.52868	2.52868	0.796939	-3.17299	0.00150876	0.0683972	1786.91	0	3725.26	1124.56	0	47002.2	54.0894	0	0	1764	64	59	11	2	46
Infant	*	OTU_4177	Proteobacteria	Gammaproteobacteria	Enterobacteriales	Enterobacteriaceae	Escherichia/Shigella	6.97031	-3.05019	3.05019	0.953281	-3.19968	0.00137583	0.0683972	1313.12	0	3845.58	235.579	0	50981.8	32.4797	0	0	1750	81	42	7	5	30
Infant	*	OTU_47	Actinobacteria	Actinobacteria	Actinomycetales	Micrococcaceae	Rothia	14.1552	-1.52647	1.52647	0.492494	-3.09948	0.00193864	0.0790964	772.435	184.213	1044.06	347.608	0	12402.1	19.2195	3	0	317	32	91	19	6	66
Infant		OTU_70	Bacteroidetes	Bacteroidia	Bacteroidales	Rikenellaceae	Alistipes	17.2695	3.94638	3.94638	1.17781	3.35062	0.000806317	0.0548295	1320.84	0	6017.16	1086.31	0	52741.2	34.8943	0	0	2280	96	27	5	2	20
Infant	*	OTU_753	Bacteroidetes	Bacteroidia	Bacteroidales	Prevotellaceae	Prevotella	19.313	-5.86039	5.86039	1.30249	-4.49938	6.81507e-06	0.00139027	3688.4	0	13747.7	155.901	0	74804.9	107.463	0	0	4226	90	33	14	0	19
Newborn	*	OTU_35	Firmicutes	Erysipelotrichia	Erysipelotrichales	Erysipelotrichaceae	Clostridium XVIII	3.59989	4.41139	4.41139	1.24089	3.55502	0.000377945	0.0510225	2179.68	0	9950.74	70.4027	0	95767.9	69.1048	0	0	4959	82	23	10	1	12
Newborn	*	OTU_3860	Actinobacteria	Actinobacteria	Coriobacteriales	Coriobacteriaceae	Collinsella	18.0839	-4.04311	4.04311	0.952518	-4.24466	2.18924e-05	0.00886643	2498.05	0	6099.9	257.865	0	86325.3	110.248	0	0	4525	62	43	9	3	31
Newborn	*	OTU_50	Firmicutes	Negativicutes	Selenomonadales	Veillonellaceae	Veillonella	20	-7.30438	7.30438	1.83512	-3.98032	6.88233e-05	0.0139367	5591.92	0	29357.6	82.1707	0	122398	219.771	0	0	9326	85	20	6	4	10
Rows are coloured by time (newborn vs. infant) and sorted by taxonomy within each contrast. Log2 fold change is given for children born to mothers with GDM relative to children born to mothers with normal gestational glucose regulation adjusted for delivery method (vaginal vs. cesarean section), with blue colourbars indicating OTUs depleted in children to mothers with GDM and red colourbars indic…

## Sheet: S6
Tabel S6. OTUs differentially abundant in children born to mothers with gestational diabetes and mothers with normal glucose regulation adjusted for sex of the child
		Taxonomy						DESeq2							Proportional abundance						Counts				Prevalence
Sample	Undadjusted	OTU ID	Phylum	Class	Order	Family	Genus	baseMean	log2FoldChange	log2FoldChange (numeric)	lfcSE	stat	pvalue	padj	MeanRA	MedianRA	MeanRAnot0	MedianRAnot0	MinRA	MaxRA	MeanCount	MedianCount	MinCount	MaxCount	N0	Nnot0	N1	N2	Nmore2
Infant		OTU_100	Firmicutes	Clostridia	Clostridiales	Ruminococcaceae	Ethanoligenens	1.51474	3.40921	3.40921	0.881893	3.86578	0.000110733	0.00866485	477.095	0	1892.99	67.0848	0	32201.8	7.39024	0	0	277	92	31	17	2	12
Infant		OTU_1929	Firmicutes	Bacilli	Lactobacillales	Streptococcaceae	Streptococcus	1.42688	2.10492	2.10492	0.727601	2.89296	0.00381627	0.099541	108.077	0	340.859	125.266	0	3151.8	2.65041	0	0	95	84	39	11	15	13
Infant	*	OTU_2096	Firmicutes	Negativicutes	Selenomonadales	Veillonellaceae	Megasphaera	7.2984	-4.42309	4.42309	1.24384	-3.55601	0.000376536	0.0235712	1480.24	0	6502.47	123.243	0	50787.9	25.5366	0	0	954	95	28	11	2	15
Infant	*	OTU_2398	Firmicutes	Clostridia	Clostridiales	Ruminococcaceae	Faecalibacterium	5.77978	4.67207	4.67207	1.13542	4.11486	3.87421e-05	0.00606313	584.313	0	2478.29	230.734	0	20410	13.6341	0	0	616	94	29	7	6	16
Infant		OTU_2674	Firmicutes	Clostridia	Clostridiales	Ruminococcaceae	Faecalibacterium	2.63464	2.64618	2.64618	0.781945	3.3841	0.000714128	0.0319317	332.404	0	1048.35	196.013	0	16415.6	6.49593	0	0	449	84	39	11	2	26
Infant	*	OTU_3006	Firmicutes	Clostridia	Clostridiales	Ruminococcaceae	Faecalibacterium	11.6581	3.36707	3.36707	0.866675	3.88504	0.000102312	0.00866485	1647.76	0	4606.24	260.528	0	96606.6	37.439	0	0	1859	79	44	13	3	28
Infant		OTU_3860	Actinobacteria	Actinobacteria	Coriobacteriales	Coriobacteriaceae	Collinsella	24.4639	-2.96104	2.96104	1.01476	-2.91798	0.0035231	0.099541	2332.24	0	6830.12	952.962	0	118881	52.439	0	0	3004	81	42	2	6	34
Infant	*	OTU_4177	Proteobacteria	Gammaproteobacteria	Enterobacteriales	Enterobacteriaceae	Escherichia/Shigella	6.28833	-3.01257	3.01257	0.94245	-3.19653	0.00139089	0.0483722	1313.12	0	3845.58	235.579	0	50981.8	32.4797	0	0	1750	81	42	7	5	30
Infant		OTU_62	Firmicutes	Clostridia	Clostridiales	Ruminococcaceae	Ruminococcus	4.44456	3.87571	3.87571	1.29464	2.99367	0.00275646	0.0862773	983.463	0	5498.45	96.6792	0	43464.9	17.0325	0	0	993	101	22	10	5	7
Infant		OTU_70	Bacteroidetes	Bacteroidia	Bacteroidales	Rikenellaceae	Alistipes	9.17063	4.12048	4.12048	1.21628	3.38777	0.000704636	0.0319317	1320.84	0	6017.16	1086.31	0	52741.2	34.8943	0	0	2280	96	27	5	2	20
Infant	*	OTU_89	Firmicutes	Clostridia	Clostridiales	Ruminococcaceae	Faecalibacterium	8.03125	3.3398	3.3398	1.02381	3.26213	0.00110579	0.0432639	3234.88	0	11052.5	396.435	0	240274	52.9593	0	0	3934	87	36	8	2	26
Infant		OTU_9	Proteobacteria	Betaproteobacteria	Burkholderiales	Sutterellaceae	Sutterella	8.51195	-4.90851	4.90851	1.12073	-4.37976	1.18811e-05	0.00371879	6537.13	0	19144.4	111.095	0	135489	126.008	0	0	2173	81	42	18	7	17
Newborn		OTU_1297	Bacteroidetes	Bacteroidia	Bacteroidales	Porphyromonadaceae	Parabacteroides	5.82609	2.2585	2.2585	0.756298	2.98626	0.00282412	0.036574	272.481	0	629.733	196.533	0	5655.04	7.85577	0	0	120	59	45	10	5	30
Newborn		OTU_1469	Firmicutes	Bacilli	Lactobacillales	Streptococcaceae	Streptococcus	5.94067	4.48019	4.48019	1.4589	3.07094	0.0021339	0.0314265	1170.02	0	6760.09	57.8264	0	90374.8	30.5096	0	0	2322	86	18	8	3	7
Newborn	*	OTU_1520	Firmicutes	Bacilli	Bacillales	Staphylococcaceae	Staphylococcus	15.4621	4.24659	4.24659	0.93149	4.55892	5.14164e-06	0.000832945	538.77	0	1366.64	115.857	0	17319.1	19.5	0	0	657	63	41	14	3	24
Newborn		OTU_161	Proteobacteria	Betaproteobacteria	Neisseriales	Neisseriaceae	Neisseria	7.52491	4.33769	4.33769	1.07879	4.0209	5.7976e-05	0.00469606	1503.94	0	4344.71	184.325	0	80386.2	47.2981	0	0	2964	68	36	8	5	23
Newborn		OTU_170	Actinobacteria	Actinobacteria	Coriobacteriales	Coriobacteriaceae	Collinsella	35.6458	-4.90277	4.90277	1.3156	-3.72665	0.000194038	0.00718566	4723.94	0	14449.7	214.436	0	106618	219.317	0	0	4277	70	34	6	5	23
Newborn	*	OTU_1979	Proteobacteria	Gammaproteobacteria	Enterobacteriales	Enterobacteriaceae	Citrobacter	126.297	-4.18111	4.18111	1.15332	-3.62528	0.000288644	0.0077934	4665.55	0	11552.8	776.1	0	76643.2	174.394	0	0	3190	62	42	13	1	28
Newborn		OTU_237	Proteobacteria	Gammaproteobacteria	Pasteurellales	Pasteurellaceae	Haemophilus	12.7745	-3.13945	3.13945	1.22371	-2.56551	0.0103024	0.0834495	2493.67	0	8644.73	142.975	0	178168	68.7981	0	0	5045	74	30	7	5	18
Newborn		OTU_2390	Firmicutes	Clostridia	Clostridiales	Peptostreptococcaceae	Intestinibacter	9.72776	-3.45055	3.45055	1.2317	-2.80145	0.00508729	0.0549427	381.916	0	1588.77	152.854	0	13133.7	12.7981	0	0	549	79	25	5	2	18
Newborn		OTU_2560	Proteobacteria	Gammaproteobacteria	Enterobacteriales	Enterobacteriaceae	Pseudocitrobacter	260.144	2.72582	2.72582	0.982094	2.77552	0.00551137	0.0558026	15355.8	47.5734	28017.6	1089.22	0	365933	436.096	1	0	8707	47	57	6	3	48
Newborn	*	OTU_27	Firmicutes	Clostridia	Clostridiales	Ruminococcaceae	Faecalibacterium	3.75831	-1.79091	1.79091	0.606745	-2.95166	0.00316071	0.036574	709.517	26.758	1229.83	82.1818	0	55262.1	10.8365	1	0	701	44	60	19	15	26
Newborn	*	OTU_35	Firmicutes	Erysipelotrichia	Erysipelotrichales	Erysipelotrichaceae	Clostridium XVIII	3.58425	4.05049	4.05049	1.22254	3.31318	0.000922407	0.0166033	2200.64	0	9950.74	70.4027	0	95767.9	69.7692	0	0	4959	81	23	10	1	12
Newborn	*	OTU_36	Firmicutes	Clostridia	Clostridiales	Ruminococcaceae	Faecalibacterium	2.23141	-1.56447	1.56447	0.574907	-2.72125	0.00650356	0.0619751	100.314	18.9106	186.298	61.6243	0	1065.84	2.5	1	0	31	48	56	24	8	24
Newborn		OTU_37	Proteobacteria	Gammaproteobacteria	Enterobacteriales	Enterobacteriaceae	Klebsiella	34.639	4.46118	4.46118	1.20807	3.69282	0.00022178	0.00718566	17454.6	0	55008.4	150.767	0	647208	550.731	0	0	22407	71	33	7	5	21
Newborn	*	OTU_3860	Actinobacteria	Actinobacteria	Coriobacteriales	Coriobacteriaceae	Collinsella	29.058	-3.47603	3.47603	1.0447	-3.32731	0.0008769	0.0166033	2522.07	0	6099.9	257.865	0	86325.3	111.308	0	0	4525	61	43	9	3	31
Newborn	*	OTU_44	Firmicutes	Negativicutes	Selenomonadales	Acidaminococcaceae	Phascolarctobacterium	14.5487	-3.60193	3.60193	1.44846	-2.48673	0.0128922	0.0994543	6915.35	0	22474.9	307.572	0	132309	166.567	0	0	3118	72	32	9	2	21
Newborn		OTU_4999	Bacteroidetes	Bacteroidia	Bacteroidales	Bacteroidaceae	Bacteroides	69.4929	-3.94473	3.94473	1.13121	-3.48717	0.000488159	0.0112974	6329.81	0	14628.9	421.037	0	169453	157.471	0	0	3081	59	45	14	6	25
Newborn	*	OTU_53	Bacteroidetes	Bacteroidia	Bacteroidales	Bacteroidaceae	Bacteroides	8.33715	-3.01473	3.01473	1.11956	-2.69278	0.00708598	0.0637738	1817.12	0	5726.68	131.085	0	150387	65.9904	0	0	5758	71	33	11	3	19
Newborn		OTU_54	Firmicutes	Erysipelotrichia	Erysipelotrichales	Erysipelotrichaceae	Holdemanella	54.9205	-3.49574	3.49574	1.33454	-2.61943	0.00880762	0.0750965	3887.66	0	14974.7	133.923	0	184937	130.74	0	0	4808	77	27	11	1	15
Newborn	*	OTU_541	Actinobacteria	Actinobacteria	Actinomycetales	Propionibacteriaceae	Propionibacterium	4.85412	-1.77551	1.77551	0.598401	-2.96708	0.00300641	0.036574	185.375	31.6418	306.015	91.6548	0	3932.54	5.18269	1	0	94	41	63	20	9	34
Newborn		OTU_56	Bacteroidetes	Bacteroidia	Bacteroidales	Bacteroidaceae	Bacteroides	33.0434	4.5905	4.5905	1.23505	3.71684	0.000201732	0.00718566	4729.21	0	14052.5	462.593	0	205357	219.135	0	0	10956	69	35	7	5	23
Newborn		OTU_9	Proteobacteria	Betaproteobacteria	Burkholderiales	Sutterellaceae	Sutterella	35.4246	3.5953	3.5953	1.11775	3.21655	0.00129742	0.0210183	3468.23	0	9491.99	84.2079	0	130167	124.779	0	0	4740	66	38	7	10	21
Rows are coloured by time (newborn vs. infant) and sorted by taxonomy within each contrast. Log2 fold change is given for children born to mothers with GDM relative to children born to mothers with normal gestational glucose regulation adjusted for delivery method (vaginal vs. cesarean section), with blue colourbars indicating OTUs depleted in children to mothers with GDM and red colourbars indic…

## Sheet: S7
Tabel S7. OTUs differentially abundant in infants born to mothers with gestational diabetes and mothers with normal glucose regulation adjusted for feeding at 9 months of age
Taxonomy						DESeq2						Proportional abundance						Counts				Prevalence
OTU ID	Phylum	Class	Order	Family	Genus	baseMean	log2FoldChange	lfcSE	stat	pvalue	padj	MeanRA	MedianRA	MeanRAnot0	MedianRAnot0	MinRA	MaxRA	MeanCount	MedianCount	MinCount	MaxCount	N0	Nnot0	N1	N2	Nmore2
OTU_10	Bacteroidetes	Bacteroidia	Bacteroidales	Prevotellaceae	Prevotella	288.39	-6.34077	1.07487	-5.8991	3.65496e-09	1.11476e-06	14390.3	0	33295.3	102.526	0	402084	465.729	0	0	19110	67	51	25	3	23
OTU_3006	Firmicutes	Clostridia	Clostridiales	Ruminococcaceae	Faecalibacterium	13.4735	3.95739	0.932747	4.24272	2.20824e-05	0.00336756	1697.11	0	4768.08	239.04	0	96606.6	38.7542	0	0	1859	76	42	13	3	26
OTU_62	Firmicutes	Clostridia	Clostridiales	Ruminococcaceae	Ruminococcus	5.60804	4.6238	1.1606	3.98397	6.77742e-05	0.00689038	1025.13	0	5498.45	96.6792	0	43464.9	17.7542	0	0	993	96	22	10	5	7
OTU_159	Firmicutes	Clostridia	Clostridiales	Ruminococcaceae	Faecalibacterium	2.16626	3.52459	1.01214	3.48231	0.000497099	0.0261832	485.245	0	2202.26	95.0161	0	38175	5.62712	0	0	410	92	26	13	2	11
OTU_1929	Firmicutes	Bacilli	Lactobacillales	Streptococcaceae	Streptococcus	1.98265	2.6093	0.751575	3.47177	0.000517033	0.0261832	111.547	0	346.383	114.511	0	3151.8	2.74576	0	0	95	80	38	11	14	13
OTU_1938	Firmicutes	Negativicutes	Selenomonadales	Veillonellaceae	Veillonella	7.12476	-3.10854	0.915675	-3.39481	0.000686773	0.0261832	2562.99	0	6434.75	156.372	0	63158.5	53.5508	0	0	1420	71	47	14	6	27
OTU_4177	Proteobacteria	Gammaproteobacteria	Enterobacteriales	Enterobacteriaceae	Escherichia/Shigella	11.0075	-3.60323	1.00879	-3.57182	0.000354509	0.0261832	1297.93	0	3828.88	235.579	0	50981.8	31.822	0	0	1750	78	40	7	4	29
OTU_47	Actinobacteria	Actinobacteria	Actinomycetales	Micrococcaceae	Rothia	13.9124	-1.65394	0.485894	-3.40391	0.000664293	0.0261832	775.863	185.065	1040.36	341.608	0	12402.1	19.2458	3.5	0	317	30	88	18	6	64
OTU_581	Firmicutes	Clostridia	Clostridiales	Ruminococcaceae	Faecalibacterium	2.86302	3.27724	1.00768	3.25226	0.00114491	0.0387996	382.84	0	1613.4	181.84	0	23346.2	14.2966	0	0	1292	90	28	9	4	15
OTU_91	Bacteroidetes	Bacteroidia	Bacteroidales	Prevotellaceae	Paraprevotella	8.82467	-5.93089	1.84557	-3.21359	0.00131088	0.0399817	1640.37	0	11386.1	6174.36	0	72485.2	42.322	0	0	2161	101	17	6	0	11
OTU_3000	Firmicutes	Negativicutes	Selenomonadales	Veillonellaceae	Veillonella	40.6576	-1.98972	0.649339	-3.06422	0.0021824	0.060512	2543.32	89.278	3751.39	367.318	0	67624	49.7119	2	0	1309	38	80	15	7	58
OTU_1171	Firmicutes	Clostridia	Clostridiales	Ruminococcaceae	Faecalibacterium	4.68846	3.42579	1.13523	3.0177	0.002547	0.0619109	397.036	0	1735.19	585.023	0	17524.1	6.94068	0	0	342	91	27	4	1	22
OTU_12	Firmicutes	Bacilli	Lactobacillales	Enterococcaceae	Enterococcus	37.6458	-2.46175	0.818687	-3.00695	0.00263883	0.0619109	2483.39	29.9802	4726.46	260.265	0	64295.2	69.3051	1	0	2168	56	62	21	7	34
OTU_3295	Firmicutes	Bacilli	Lactobacillales	Streptococcaceae	Streptococcus	39.1926	-2.39244	0.810822	-2.95063	0.00317125	0.0690879	1843.54	0	3884.59	1153.21	0	47002.2	55.839	0	0	1764	62	56	9	2	45
OTU_2703	Actinobacteria	Actinobacteria	Actinomycetales	Actinomycetaceae	Actinomyces	3.09017	-2.05476	0.705863	-2.91098	0.00360294	0.0732598	159.315	0	375.983	119.175	0	4325.48	3.59322	0	0	89	68	50	15	9	26
OTU_1712	Firmicutes	Clostridia	Clostridiales	Clostridiaceae 1	Clostridium sensu stricto	9.92152	-2.46651	0.873887	-2.82246	0.00476561	0.0855007	597.743	0	1567.42	624.493	0	11925	12.0763	0	0	224	73	45	6	8	31
OTU_3860	Actinobacteria	Actinobacteria	Coriobacteriales	Coriobacteriaceae	Collinsella	25.3072	-3.04961	1.07665	-2.83251	0.00461845	0.0855007	2413.01	0	7118.39	952.962	0	118881	54.3814	0	0	3004	78	40	1	6	33
OTU_846	Proteobacteria	Gammaproteobacteria	Enterobacteriales	Enterobacteriaceae	Pluralibacter	7.20437	-3.98808	1.44739	-2.75535	0.00586291	0.0993438	871.142	0	6046.75	59.9269	0	58332.6	25.2542	0	0	1880	101	17	12	1	4
Rows are sorted by taxonomy. Log2 fold change is given for children born to mothers with GDM relative to children born to mothers with normal gestational glucose regulation adjusted for feeding at 9 months of age (formula vs. no formula during infancy), all children were introduced to solid food, with blue colourbars indicating OTUs depleted in children to mothers with GDM and red colourbars indi…

## Sheet: S8
Table S8. Operational taxonomic units in newborns associated with maternal glycaemic traits
			Taxonomy						DESeq2							Proportional abundance						Counts				Prevalence
BMI	Group	Trait	OTU ID	Phylum	Class	Order	Family	Genus	baseMean	log2FoldChange	log2FoldChange (numeric)	lfcSE	stat	pvalue	padj	MeanRA	MedianRA	MeanRAnot0	MedianRAnot0	MinRA	MaxRA	MeanCount	MedianCount	MinCount	MaxCount	N0	Nnot0	N1	N2	Nmore2
Unadjusted		DI	OTU_1030	Firmicutes	Clostridia	Clostridiales	Clostridiaceae 1	Clostridium sensu stricto	2.62881	4.35143	4.35143	1.4139	3.0776	0.00208673	0.0209978	0.41813	0	1.77287	0.24379	0	16.01	18.5377	0	0	742	81	25	9	1	15
Unadjusted	a	DI	OTU_171	Firmicutes	Bacilli	Lactobacillales	Lactobacillaceae	Lactobacillus	13.59	-10.5242	10.5242	3.12326	-3.36963	0.000752698	0.0103449	3.54782	0	47.0086	3.66954	0	267.234	58.9906	0	0	4582	98	8	2	0	6
Unadjusted		DI	OTU_1956	Actinobacteria	Actinobacteria	Actinomycetales	Micrococcaceae	Rothia	4.5239	3.1502	3.1502	0.982577	3.20606	0.00134564	0.0144432	0.158169	0	0.419148	0.097367	0	3.79314	7.32075	0	0	287	66	40	16	2	22
Unadjusted		DI	OTU_20	Proteobacteria	Gammaproteobacteria	Pasteurellales	Pasteurellaceae	Haemophilus	521.261	-2.28898	2.28898	0.942175	-2.42946	0.0151212	0.0973803	17.5807	0.155833	23.2944	0.482342	0	415.374	391.104	4.5	0	7122	26	80	12	11	57
Unadjusted	b	DI	OTU_21	Firmicutes	Clostridia	Clostridiales	Lachnospiraceae	Lachnospiracea_incertae_sedis	167.958	-7.49949	7.49949	1.26543	-5.92646	3.09542e-09	2.49182e-07	6.72277	0	15.4916	0.103491	0	148.584	237.745	0	0	7526	60	46	15	8	23
Unadjusted		DI	OTU_22	Firmicutes	Clostridia	Clostridiales	Clostridiaceae 1	Clostridium sensu stricto	279.202	7.60151	7.60151	1.01493	7.4897	6.90295e-14	1.11138e-11	7.44305	0.0459014	12.5232	0.153812	0	190.846	270.179	2	0	6452	43	63	9	14	40
Unadjusted	c	DI	OTU_23	Firmicutes	Bacilli	Lactobacillales	Streptococcaceae	Streptococcus	73.4251	6.91273	6.91273	1.3097	5.27809	1.30535e-07	7.00539e-06	11.0847	0	27.325	0.210887	0	680.75	434.075	0	0	22300	63	43	7	4	32
Unadjusted		DI	OTU_2688	Firmicutes	Bacilli	Bacillales	Staphylococcaceae	Staphylococcus	4.6442	2.87849	2.87849	0.942744	3.05331	0.0022633	0.0214348	0.135258	0	0.341365	0.118687	0	2.31016	5.11321	0	0	69	64	42	12	5	25
Unadjusted		DI	OTU_2726	Bacteroidetes	Bacteroidia	Bacteroidales	Bacteroidaceae	Bacteroides	4.93155	4.54366	4.54366	1.64396	2.76385	0.00571245	0.0510947	0.751431	0	3.98259	0.224313	0	64.5494	50.8491	0	0	4884	86	20	3	2	15
Unadjusted		DI	OTU_3038	Firmicutes	Bacilli	Bacillales	Staphylococcaceae	Staphylococcus	1.4812	3.29033	3.29033	0.991006	3.32019	0.00089956	0.0103449	0.0381802	0	0.144539	0.0823352	0	0.636132	1.61321	0	0	30	78	28	10	5	13
Unadjusted		DI	OTU_34	Firmicutes	Clostridia	Clostridiales	Peptostreptococcaceae	Intestinibacter	277.752	2.77496	2.77496	1.03728	2.67522	0.00746801	0.0546522	8.6685	0.0589591	13.7143	1.19729	0	145.619	301.708	2	0	5502	39	67	12	7	48
Unadjusted		DI	OTU_3641	Proteobacteria	Gammaproteobacteria	Enterobacteriales	Enterobacteriaceae	Escherichia/Shigella	1.98707	-3.8922	3.8922	1.16788	-3.3327	0.000860077	0.0103449	0.0690852	0	0.261537	0.106387	0	1.19583	2.5283	0	0	86	78	28	8	3	17
Unadjusted		DI	OTU_37	Proteobacteria	Gammaproteobacteria	Enterobacteriales	Enterobacteriaceae	Klebsiella	35.7668	-5.49027	5.49027	1.50385	-3.6508	0.000261424	0.00435413	17.769	0	55.3974	0.153226	0	647.208	589.047	0	0	22407	72	34	7	5	22
Unadjusted		DI	OTU_3860	Actinobacteria	Actinobacteria	Coriobacteriales	Coriobacteriaceae	Collinsella	10.889	4.88862	4.88862	1.13689	4.30001	1.70787e-05	0.000549936	2.47449	0	6.0999	0.257865	0	86.3253	109.208	0	0	4525	63	43	9	3	31
Unadjusted		DI	OTU_4051	Bacteroidetes	Bacteroidia	Bacteroidales	Porphyromonadaceae	Parabacteroides	25.7548	4.92464	4.92464	1.46929	3.35171	0.000803127	0.0103449	0.878283	0	3.32493	0.213198	0	33.0891	34.1792	0	0	2014	78	28	6	2	20
Unadjusted		DI	OTU_44	Firmicutes	Negativicutes	Selenomonadales	Acidaminococcaceae	Phascolarctobacterium	167.306	-7.68778	7.68778	1.53222	-5.0174	5.23747e-07	2.10808e-05	6.83698	0	21.3153	0.307572	0	132.309	166.5	0	0	3118	72	34	10	2	22
Unadjusted	d	DI	OTU_5	Bacteroidetes	Bacteroidia	Bacteroidales	Bacteroidaceae	Bacteroides	428.391	3.02511	3.02511	0.750131	4.03277	5.51235e-05	0.00147915	18.6332	0.796112	21.0119	1.59347	0	477.159	790.142	20	0	20752	12	94	13	9	72
Unadjusted	e	DI	OTU_50	Firmicutes	Negativicutes	Selenomonadales	Veillonellaceae	Veillonella	6.80371	-5.20346	5.20346	1.89757	-2.74217	0.00610347	0.0517189	5.53917	0	29.3576	0.0821707	0	122.398	217.698	0	0	9326	86	20	6	4	10
Unadjusted		DI	OTU_5138	Proteobacteria	Gammaproteobacteria	Enterobacteriales	Enterobacteriaceae	Escherichia/Shigella	20.4315	-5.36598	5.36598	1.47333	-3.64208	0.000270443	0.00435413	3.178	0	10.2081	0.882575	0	64.8006	133.717	0	0	5157	73	33	1	1	31
Unadjusted	f	DI	OTU_53	Bacteroidetes	Bacteroidia	Bacteroidales	Bacteroidaceae	Bacteroides	9.01785	3.51553	3.51553	1.29342	2.71801	0.00656758	0.052869	1.78283	0	5.72668	0.131085	0	150.387	64.7453	0	0	5758	73	33	11	3	19
Unadjusted		DI	OTU_5472	Proteobacteria	Gammaproteobacteria	Enterobacteriales	Enterobacteriaceae	Escherichia/Shigella	13.878	-2.73078	2.73078	1.01076	-2.7017	0.00689854	0.0528888	0.464034	0	1.1439	0.190774	0	18.6552	12.6604	0	0	455	63	43	5	6	32
Unadjusted		DI	OTU_6	Proteobacteria	Betaproteobacteria	Burkholderiales	Sutterellaceae	Sutterella	41.5279	3.90312	3.90312	1.57704	2.47497	0.0133246	0.0893859	8.18405	0	25.515	0.403964	0	276.072	394.679	0	0	22745	72	34	6	3	25
Unadjusted		DI	OTU_680	Proteobacteria	Gammaproteobacteria	Enterobacteriales	Enterobacteriaceae	Escherichia/Shigella	575.412	-4.21523	4.21523	1.11499	-3.78052	0.000156501	0.00314959	20.9325	0.0339313	34.6695	0.614662	0	306.463	785.377	1	0	12517	42	64	22	4	38
Unadjusted	h	DI	OTU_9	Proteobacteria	Betaproteobacteria	Burkholderiales	Sutterellaceae	Sutterella	10.2124	-3.3374	3.3374	1.2625	-2.64348	0.00820578	0.0574404	3.40366	0	9.25098	0.0863073	0	130.167	122.491	0	0	4740	67	39	7	10	22
Unadjusted	j	DI	OTU_990	Firmicutes	Clostridia	Clostridiales	Lachnospiraceae	Clostridium XlVa	10.8743	-7.86508	7.86508	1.98637	-3.95952	7.51006e-05	0.00172731	0.715697	0	4.7415	1.96904	0	24.4553	27.0566	0	0	1504	90	16	5	0	11
Unadjusted		Gluc_0	OTU_278	Actinobacteria	Actinobacteria	Bifidobacteriales	Bifidobacteriaceae	Bifidobacterium	7.62902	-5.31922	5.31922	1.38361	-3.84446	0.000120818	0.0489314	0.48562	0	1.83842	0.621816	0	14.4985	19.7925	0	0	1097	78	28	6	2	20
Unadjusted		Gluc_0	OTU_3477	Proteobacteria	Gammaproteobacteria	Enterobacteriales	Enterobacteriaceae	Escherichia/Shigella	4.21613	3.69991	3.69991	1.06073	3.48806	0.000486531	0.0930309	1.43424	0	4.22305	0.113884	0	88.18	52.4906	0	0	2109	70	36	12	3	21
Unadjusted		Gluc_0	OTU_35	Firmicutes	Erysipelotrichia	Erysipelotrichales	Erysipelotrichaceae	Clostridium XVIII	3.63519	4.76806	4.76806	1.4049	3.39387	0.000689118	0.0930309	2.15912	0	9.95074	0.0704027	0	95.7679	68.4528	0	0	4959	83	23	10	1	12
Unadjusted	h	Gluc_0	OTU_9	Proteobacteria	Betaproteobacteria	Burkholderiales	Sutterellaceae	Sutterella	97.1031	4.2079	4.2079	1.27513	3.29997	0.000966945	0.0979032	3.40366	0	9.25098	0.0863073	0	130.167	122.491	0	0	4740	67	39	7	10	22
Unadjusted		Gluc_120	OTU_10	Bacteroidetes	Bacteroidia	Bacteroidales	Prevotellaceae	Prevotella	2.29814	-3.09773	3.09773	0.92755	-3.33969	0.000838731	0.0242395	0.202946	0	0.581413	0.0581328	0	10.6171	5.33962	0	0	213	69	37	15	8	14
Unadjusted		Gluc_120	OTU_106	Firmicutes	Erysipelotrichia	Erysipelotrichales	Erysipelotrichaceae	Erysipelotrichaceae_incertae_sedis	4.43146	-5.1142	5.1142	1.54285	-3.31477	0.000917171	0.0242395	3.1095	0	14.9821	0.0917487	0	312.375	98.2925	0	0	9549	84	22	9	2	11
Unadjusted		Gluc_120	OTU_14	Bacteroidetes	Bacteroidia	Bacteroidales	Bacteroidaceae	Bacteroides	166.442	-6.5612	6.5612	1.33053	-4.93126	8.16997e-07	7.55722e-05	10.819	0	26.064	0.124465	0	221.81	530.283	0	0	15530	62	44	15	5	24
Unadjusted		Gluc_120	OTU_146	Proteobacteria	Deltaproteobacteria	Desulfovibrionales	Desulfovibrionaceae	Bilophila	38.7364	-3.15629	3.15629	1.09179	-2.89093	0.003841	0.0645986	1.42837	0	3.29147	0.490676	0	31.0247	56.3868	0	0	2285	60	46	9	7	30
Unadjusted	a	Gluc_120	OTU_171	Firmicutes	Bacilli	Lactobacillales	Lactobacillaceae	Lactobacillus	12.7351	9.53212	9.53212	3.17473	3.0025	0.00267775	0.0550426	3.54782	0	47.0086	3.66954	0	267.234	58.9906	0	0	4582	98	8	2	0	6
Unadjusted		Gluc_120	OTU_18	Bacteroidetes	Bacteroidia	Bacteroidales	Bacteroidaceae	Bacteroides	392.886	-3.9032	3.9032	0.960881	-4.06211	4.86319e-05	0.00224922	21.6592	0.0551926	33.2735	0.669867	0	837.681	848.085	2	0	19590	37	69	15	7	47
Unadjusted	c	Gluc_120	OTU_23	Firmicutes	Bacilli	Lactobacillales	Streptococcaceae	Streptococcus	66.3371	-6.37942	6.37942	1.16772	-5.46315	4.67749e-08	8.65336e-06	11.0847	0	27.325	0.210887	0	680.75	434.075	0	0	22300	63	43	7	4	32
Unadjusted		Gluc_120	OTU_2545	Actinobacteria	Actinobacteria	Coriobacteriales	Coriobacteriaceae	Collinsella	3.14868	-4.41554	4.41554	1.61762	-2.72965	0.00634025	0.0967101	0.330435	0	1.7513	0.0860228	0	7.9764	14.3491	0	0	471	86	20	9	0	11
Unadjusted		Gluc_120	OTU_27	Firmicutes	Clostridia	Clostridiales	Ruminococcaceae	Faecalibacterium	3.12609	-2.10188	2.10188	0.590466	-3.55969	0.000371294	0.0137379	0.696753	0.026758	1.21075	0.0808702	0	55.2621	10.6792	1	0	701	45	61	19	15	27
Unadjusted		Gluc_120	OTU_2964	Firmicutes	Bacilli	Lactobacillales	Streptococcaceae	Streptococcus	3.98088	-2.58682	2.58682	0.964516	-2.68199	0.0073186	0.0967101	0.142105	0	0.396397	0.130242	0	2.29982	4.84906	0	0	98	68	38	12	3	23
Unadjusted	e	Gluc_120	OTU_50	Firmicutes	Negativicutes	Selenomonadales	Veillonellaceae	Veillonella	6.5216	5.01807	5.01807	1.85434	2.70612	0.00680742	0.0967101	5.53917	0	29.3576	0.0821707	0	122.398	217.698	0	0	9326	86	20	6	4	10
Unadjusted		Gluc_120	OTU_541	Actinobacteria	Actinobacteria	Actinomycetales	Propionibacteriaceae	Propionibacterium	4.22976	-1.82267	1.82267	0.62486	-2.91693	0.00353499	0.0645986	0.186241	0.0316418	0.308461	0.0943782	0	3.93254	5.41509	1	0	94	42	64	20	9	35
Unadjusted	g	Gluc_120	OTU_55	Proteobacteria	Betaproteobacteria	Burkholderiales	Sutterellaceae	Sutterella	32.7127	5.2898	5.2898	1.64164	3.22227	0.00127178	0.02941	7.49419	0	30.5532	0.32386	0	246.443	216.425	0	0	12435	80	26	6	2	18
Unadjusted	i	Gluc_120	OTU_982	Firmicutes	Bacilli	Lactobacillales	Streptococcaceae	Streptococcus	7.8699	-3.27188	3.27188	0.711798	-4.59665	4.29344e-06	0.000264762	0.245764	0.0280936	0.465195	0.211642	0	3.72834	9.86792	1	0	199	50	56	11	5	40
Adjusted	i	Gluc_120	OTU_982	Firmicutes	Bacilli	Lactobacillales	Streptococcaceae	Streptococcus	8.57843	-3.1046	3.1046	0.74914	-4.14422	3.40965e-05	0.0138091	0.245764	0.0280936	0.465195	0.211642	0	3.72834	9.86792	1	0	199	50	56	11	5	40
Unadjusted		ISI	OTU_127	Firmicutes	Clostridia	Clostridiales	Clostridiaceae 1	Clostridium sensu stricto	80.1753	5.41439	5.41439	1.87284	2.89101	0.0038401	0.0455326	11.2732	0	38.5471	1.18948	0	566.151	340.604	0	0	11356	75	31	8	3	20
Unadjusted		ISI	OTU_15	Firmicutes	Negativicutes	Selenomonadales	Veillonellaceae	Veillonella	87.2834	-5.18329	5.18329	0.946789	-5.4746	4.38494e-08	3.6395e-06	13.5725	0.0604315	21.4729	0.202447	0	312.567	314.538	2	0	8569	39	67	11	9	47
Unadjusted	b	ISI	OTU_21	Firmicutes	Clostridia	Clostridiales	Lachnospiraceae	Lachnospiracea_incertae_sedis	157.992	-4.23082	4.23082	1.29424	-3.26896	0.00107945	0.0154235	6.72277	0	15.4916	0.103491	0	148.584	237.745	0	0	7526	60	46	15	8	23
Unadjusted		ISI	OTU_212	Firmicutes	Bacilli	Lactobacillales	Streptococcaceae	Streptococcus	20.2779	-2.61299	2.61299	1.04379	-2.50337	0.0123016	0.0850863	2.77087	0	6.11901	0.752759	0	143.983	83.7642	0	0	3820	58	48	6	4	38
Unadjusted	c	ISI	OTU_23	Firmicutes	Bacilli	Lactobacillales	Streptococcaceae	Streptococcus	35.5356	-4.85061	4.85061	1.23494	-3.92782	8.57199e-05	0.00355738	11.0847	0	27.325	0.210887	0	680.75	434.075	0	0	22300	63	43	7	4	32
Unadjusted		ISI	OTU_2560	Proteobacteria	Gammaproteobacteria	Enterobacteriales	Enterobacteriaceae	Pseudocitrobacter	242.038	-3.5747	3.5747	1.0966	-3.25979	0.00111495	0.0154235	15.0661	0.0431312	28.0176	1.08922	0	365.933	427.868	1	0	8707	49	57	6	3	48
Unadjusted		ISI	OTU_328	Firmicutes	Bacilli	Bacillales	Staphylococcaceae	Staphylococcus	109.636	-3.33265	3.33265	1.18354	-2.81582	0.00486525	0.0504769	4.8961	0	10.8122	0.551572	0	189.2	136.472	0	0	4745	58	48	8	2	38
Unadjusted	d	ISI	OTU_5	Bacteroidetes	Bacteroidia	Bacteroidales	Bacteroidaceae	Bacteroides	289.228	-1.72986	1.72986	0.728718	-2.37384	0.0176044	0.0974109	18.6332	0.796112	21.0119	1.59347	0	477.159	790.142	20	0	20752	12	94	13	9	72
Unadjusted	e	ISI	OTU_50	Firmicutes	Negativicutes	Selenomonadales	Veillonellaceae	Veillonella	6.80371	5.0676	5.0676	1.91273	2.64941	0.00806335	0.0669258	5.53917	0	29.3576	0.0821707	0	122.398	217.698	0	0	9326	86	20	6	4	10
Unadjusted	f	ISI	OTU_53	Bacteroidetes	Bacteroidia	Bacteroidales	Bacteroidaceae	Bacteroides	8.23739	-3.0639	3.0639	1.27932	-2.39495	0.0166225	0.0974109	1.78283	0	5.72668	0.131085	0	150.387	64.7453	0	0	5758	73	33	11	3	19
Unadjusted	g	ISI	OTU_55	Proteobacteria	Betaproteobacteria	Burkholderiales	Sutterellaceae	Sutterella	36.8578	-4.64343	4.64343	1.79687	-2.58418	0.00976111	0.073652	7.49419	0	30.5532	0.32386	0	246.443	216.425	0	0	12435	80	26	6	2	18
Unadjusted		ISI	OTU_554	Firmicutes	Bacilli	Lactobacillales	Streptococcaceae	Streptococcus	17.2819	-2.69572	2.69572	1.10512	-2.4393	0.0147158	0.0939548	1.64639	0	3.9663	0.855083	0	56.0777	44.4434	0	0	1939	62	44	9	5	30
Unadjusted		ISI	OTU_897	Firmicutes	Negativicutes	Selenomonadales	Veillonellaceae	Veillonella	5.96366	-4.5023	4.5023	1.28828	-3.49482	0.00047439	0.0131248	1.83624	0	5.72475	0.347367	0	47.0603	57.4434	0	0	2159	72	34	10	3	21
Unadjusted	h	ISI	OTU_9	Proteobacteria	Betaproteobacteria	Burkholderiales	Sutterellaceae	Sutterella	10.9352	-3.98286	3.98286	1.17923	-3.37752	0.00073143	0.0151772	3.40366	0	9.25098	0.0863073	0	130.167	122.491	0	0	4740	67	39	7	10	22
Unadjusted	j	ISI	OTU_990	Firmicutes	Clostridia	Clostridiales	Lachnospiraceae	Clostridium XlVa	7.54401	-5.49966	5.49966	2.03254	-2.70581	0.00681376	0.062838	0.715697	0	4.7415	1.96904	0	24.4553	27.0566	0	0	1504	90	16	5	0	11
Rows are coloured by trait and sorted by taxonomy for each trait. Group indicates OTUs associated with more than one trait. BMI indicates adjustment for maternal pre-pregnancy BMI. Log2 fold change is given for the upper tertile of a given trait relative to the lower tertile, with blue colourbars indicating OTUs enriched in the lower tertile and red colourbars indicating an enrichment in the uppe…

## Sheet: S9
Table S9. Operational taxonomic units in infants associated with maternal glycaemic traits
			Taxonomy						DESeq2							Proportional abundance						Counts				Prevalence
BMI	Trait	Group	OTU ID	Phylum	Class	Order	Family	Genus	baseMean	log2FoldChange	log2FoldChange (numeric)	lfcSE	stat	pvalue	padj	MeanRA	MedianRA	MeanRAnot0	MedianRAnot0	MinRA	MaxRA	MeanCount	MedianCount	MinCount	MaxCount	N0	Nnot0	N1	N2	Nmore2
Adjusted	DI	A	OTU_1260	Firmicutes	Clostridia	Clostridiales	Peptostreptococcaceae	Romboutsia	5.84085	-2.79962	2.79962	0.753413	-3.71592	0.000202465	0.0412017	325.737	52.8318	582.054	230.904	0	6572.84	6.42202	1	0	85	48	61	17	5	39
Adjusted	DI	B	OTU_1626	Firmicutes	Negativicutes	Selenomonadales	Veillonellaceae	Veillonella	363.837	2.19689	2.19689	0.69285	3.1708	0.00152018	0.0654065	15748.5	2023.17	17696.8	2768.8	0	129861	350.881	40	0	3154	12	97	6	6	85
Adjusted	DI		OTU_1932	Bacteroidetes	Bacteroidia	Bacteroidales	Bacteroidaceae	Bacteroides	3.18773	5.47704	5.47704	1.73619	3.15463	0.00160704	0.0654065	89.6672	0	610.858	115.537	0	5967.09	2.62385	0	0	198	93	16	5	2	9
Adjusted	DI	C	OTU_2272	Firmicutes	Clostridia	Clostridiales	Peptostreptococcaceae	Romboutsia	1.56726	-3.01402	3.01402	0.872831	-3.45316	0.000554067	0.0563763	86.3353	0	241.296	104.232	0	2010.52	1.66972	0	0	26	70	39	15	5	19
Adjusted	DI	D	OTU_2273	Firmicutes	Clostridia	Clostridiales	Peptostreptococcaceae	Romboutsia	2.11886	-3.26194	3.26194	0.942594	-3.4606	0.000538976	0.0563763	112.396	0	322.4	143.562	0	1701.21	2.2844	0	0	25	71	38	12	6	20
Adjusted	DI		OTU_3000	Firmicutes	Negativicutes	Selenomonadales	Veillonellaceae	Veillonella	61.6863	3.39251	3.39251	0.852949	3.97739	6.9675e-05	0.0283577	2684.22	98.3961	3953.78	367.318	0	67624	51.3211	3	0	1309	35	74	13	6	55
Adjusted	DI	E	OTU_3295	Firmicutes	Bacilli	Lactobacillales	Streptococcaceae	Streptococcus	29.3779	3.1632	3.1632	0.981767	3.22195	0.00127323	0.0654065	1121.27	0	2350.35	910.121	0	27559.3	30.8624	0	0	946	57	52	10	2	40
Adjusted	DI		OTU_603	Firmicutes	Bacilli	Lactobacillales	Carnobacteriaceae	Granulicatella	2.42712	-2.06339	2.06339	0.616	-3.34966	0.0008091	0.0654065	125.894	43.6053	211.114	82.5389	0	3166.28	3.44037	1	0	145	44	65	29	12	24
Adjusted	DI	H	OTU_614	Firmicutes	Clostridia	Clostridiales	Peptostreptococcaceae	Romboutsia	17.8733	-2.71427	2.71427	0.849021	-3.19694	0.00138892	0.0654065	883	81.2678	1503.86	315.822	0	18558.6	18.7156	1	0	292	45	64	10	12	42
Adjusted	DI	I	OTU_74	Firmicutes	Clostridia	Clostridiales	Peptostreptococcaceae	Romboutsia	56.4615	-2.48668	2.48668	0.757877	-3.28112	0.00103397	0.0654065	2838.6	259.39	3916.54	981.709	0	37658.5	61.1101	5	0	921	30	79	8	7	64
Unadjusted	DI	a	OTU_10	Bacteroidetes	Bacteroidia	Bacteroidales	Prevotellaceae	Prevotella	60.1681	3.92857	3.92857	1.23969	3.16899	0.00152972	0.0409199	15869.2	0	36828.6	102.526	0	402084	478.325	0	0	19110	70	53	26	3	24
Unadjusted	DI	b	OTU_100	Firmicutes	Clostridia	Clostridiales	Ruminococcaceae	Ethanoligenens	1.59584	-3.54005	3.54005	1.19088	-2.97264	0.00295253	0.0592352	477.095	0	1892.99	67.0848	0	32201.8	7.39024	0	0	277	92	31	17	2	12
Unadjusted	DI	A	OTU_1260	Firmicutes	Clostridia	Clostridiales	Peptostreptococcaceae	Romboutsia	5.52031	-2.36721	2.36721	0.699714	-3.38312	0.000716686	0.028757	302.355	44.5137	555.069	262.628	0	6572.84	6.01626	1	0	85	56	67	18	6	43
Unadjusted	DI		OTU_137	Firmicutes	Bacilli	Lactobacillales	Carnobacteriaceae	Isobaculum	18.9186	-2.74782	2.74782	1.03651	-2.65104	0.00802443	0.0990708	1100.98	0	2821.26	1091.48	0	15338.1	17.4553	0	0	311	75	48	7	3	38
Unadjusted	DI	B	OTU_1626	Firmicutes	Negativicutes	Selenomonadales	Veillonellaceae	Veillonella	335.064	1.96562	1.96562	0.640243	3.07012	0.00213975	0.0490614	14643.2	1720.43	16524	2670.23	0	129861	330.276	38	0	3154	14	109	7	7	95
Unadjusted	DI		OTU_1658	Proteobacteria	Gammaproteobacteria	Enterobacteriales	Enterobacteriaceae	Escherichia/Shigella	4.44573	-2.11729	2.11729	0.795316	-2.6622	0.00776307	0.0990708	497.667	0	1055.4	201.28	0	19624.2	9.09756	0	0	258	65	58	12	11	35
Unadjusted	DI		OTU_1672	Firmicutes	Clostridia	Clostridiales	Lachnospiraceae	Roseburia	19.269	-5.34324	5.34324	1.25791	-4.24773	2.15948e-05	0.00346597	1010.68	0	3359.83	987.557	0	22908.8	19.1626	0	0	491	86	37	1	4	32
Unadjusted	DI	C	OTU_2272	Firmicutes	Clostridia	Clostridiales	Peptostreptococcaceae	Romboutsia	1.48445	-2.31565	2.31565	0.869761	-2.66239	0.00775869	0.0990708	78.832	0	236.496	104.232	0	2010.52	1.58537	0	0	26	82	41	15	6	20
Unadjusted	DI	D	OTU_2273	Firmicutes	Clostridia	Clostridiales	Peptostreptococcaceae	Romboutsia	1.9318	-3.2642	3.2642	0.857501	-3.80664	0.000140866	0.00904357	103.308	0	295.508	130.668	0	1701.21	2.0813	0	0	25	80	43	16	6	21
Unadjusted	DI		OTU_2530	Bacteroidetes	Bacteroidia	Bacteroidales	Bacteroidaceae	Bacteroides	5.63114	-3.14689	3.14689	1.06718	-2.94878	0.00319032	0.0602408	306.734	0	992.85	378.096	0	4495.19	5.80488	0	0	87	85	38	5	5	28
Unadjusted	DI		OTU_267	Proteobacteria	Gammaproteobacteria	Pasteurellales	Pasteurellaceae	Actinobacillus	4.26561	2.99963	2.99963	1.11048	2.7012	0.00690891	0.0990708	1015.32	0	3045.97	232.504	0	59783.9	38.0244	0	0	2611	82	41	7	6	28
Unadjusted	DI		OTU_2831	Firmicutes	Clostridia	Clostridiales	Lachnospiraceae	Dorea	6.24224	-3.51393	3.51393	1.25957	-2.78979	0.0052743	0.0891079	320.366	0	1231.41	687.74	0	5189.58	6.90244	0	0	111	91	32	5	2	25
Unadjusted	DI		OTU_3006	Firmicutes	Clostridia	Clostridiales	Ruminococcaceae	Faecalibacterium	4.63121	-2.95055	2.95055	1.07691	-2.73983	0.00614712	0.0986612	1647.76	0	4606.24	260.528	0	96606.6	37.439	0	0	1859	79	44	13	3	28
Unadjusted	DI	E	OTU_3295	Firmicutes	Bacilli	Lactobacillales	Streptococcaceae	Streptococcus	48.2737	3.49263	3.49263	0.904418	3.86174	0.000112582	0.00903474	1786.91	0	3725.26	1124.56	0	47002.2	54.0894	0	0	1764	64	59	11	2	46
Unadjusted	DI	f	OTU_3860	Actinobacteria	Actinobacteria	Coriobacteriales	Coriobacteriaceae	Collinsella	25.2608	3.4406	3.4406	1.22553	2.80744	0.00499377	0.0890556	2332.24	0	6830.12	952.962	0	118881	52.439	0	0	3004	81	42	2	6	34
Unadjusted	DI		OTU_4051	Bacteroidetes	Bacteroidia	Bacteroidales	Porphyromonadaceae	Parabacteroides	1.4336	3.65405	3.65405	1.36343	2.68004	0.00736126	0.0990708	154.778	0	865.35	126.988	0	7389.9	5.82927	0	0	447	101	22	9	3	10
Unadjusted	DI		OTU_4999	Bacteroidetes	Bacteroidia	Bacteroidales	Bacteroidaceae	Bacteroides	187.414	-4.28179	4.28179	1.4051	-3.04733	0.00230886	0.0494097	9244.97	0	27074.6	2614.62	0	175024	184.959	0	0	4506	81	42	10	2	30
Unadjusted	DI		OTU_5138	Proteobacteria	Gammaproteobacteria	Enterobacteriales	Enterobacteriaceae	Escherichia/Shigella	41.9672	3.69331	3.69331	1.05385	3.50459	0.000457305	0.0244658	1951.29	0	4363.79	337.496	0	50484.6	45.4797	0	0	1568	68	55	12	8	35
Unadjusted	DI	H	OTU_614	Firmicutes	Clostridia	Clostridiales	Peptostreptococcaceae	Romboutsia	16.9653	-2.47302	2.47302	0.771778	-3.20432	0.00135382	0.0409199	833.095	65.8371	1423.2	315.822	0	18558.6	17.5528	1	0	292	51	72	12	13	47
Unadjusted	DI		OTU_65	Firmicutes	Erysipelotrichia	Erysipelotrichales	Erysipelotrichaceae	Turicibacter	9.32622	-3.83595	3.83595	0.975609	-3.93185	8.4293e-05	0.00901935	609.086	0	1560.78	301.134	0	18974	18.439	0	0	719	75	48	11	7	30
Unadjusted	DI	g	OTU_70	Bacteroidetes	Bacteroidia	Bacteroidales	Rikenellaceae	Alistipes	4.98006	-4.78831	4.78831	1.53907	-3.11118	0.00186343	0.0460125	1320.84	0	6017.16	1086.31	0	52741.2	34.8943	0	0	2280	96	27	5	2	20
Unadjusted	DI	h	OTU_732	Firmicutes	Negativicutes	Selenomonadales	Veillonellaceae	Veillonella	41.3513	2.0635	2.0635	0.646177	3.19339	0.00140614	0.0409199	2026.5	280.951	2651.7	482.453	0	31617.5	54.4228	5	0	1154	29	94	16	9	69
Unadjusted	DI	I	OTU_74	Firmicutes	Clostridia	Clostridiales	Peptostreptococcaceae	Romboutsia	53.6185	-2.28023	2.28023	0.694531	-3.28313	0.00102662	0.0366162	2698.1	243.803	3771.21	1023.7	0	37658.5	57.6098	5	0	921	35	88	9	8	71
Unadjusted	DI		OTU_75	Firmicutes	Clostridia	Clostridiales	Lachnospiraceae	Blautia	23.8018	-2.58597	2.58597	0.975088	-2.65204	0.00800074	0.0990708	2767.81	0	6189.83	841.554	0	95070.8	67.5854	0	0	3599	68	55	15	1	39
Unadjusted	DI		OTU_87	Firmicutes	Bacilli	Lactobacillales	Carnobacteriaceae	Isobaculum	45.8405	-3.40925	3.40925	1.00375	-3.3965	0.00068253	0.028757	2608.61	0	6053.94	2305.06	0	47900.4	43.1545	0	0	719	70	53	7	1	45
Unadjusted	DI	i	OTU_91	Bacteroidetes	Bacteroidia	Bacteroidales	Prevotellaceae	Paraprevotella	11.0959	9.95006	9.95006	2.11704	4.69998	2.60187e-06	0.000835199	1574.31	0	10757.8	5625.92	0	72485.2	40.6098	0	0	2161	105	18	7	0	11
Adjusted	Gluc_0	F	OTU_386	Firmicutes	Clostridia	Clostridiales	Lachnospiraceae	Coprococcus	22.4142	-4.83783	4.83783	1.23116	-3.9295	8.5122e-05	0.0346447	1205.95	0	3129.72	371.213	0	36132.9	24.0275	0	0	897	67	42	8	4	30
Unadjusted	Gluc_0	a	OTU_10	Bacteroidetes	Bacteroidia	Bacteroidales	Prevotellaceae	Prevotella	153.946	-4.8809	4.8809	1.28806	-3.78934	0.000151049	0.00950245	15869.2	0	36828.6	102.526	0	402084	478.325	0	0	19110	70	53	26	3	24
Unadjusted	Gluc_0		OTU_114	Firmicutes	Erysipelotrichia	Erysipelotrichales	Erysipelotrichaceae	Clostridium XVIII	34.6354	-3.24224	3.24224	1.0799	-3.00236	0.00267897	0.0832646	1745.12	0	4471.86	1980.53	0	36245.7	30.7886	0	0	684	75	48	3	2	43
Unadjusted	Gluc_0	c	OTU_12	Firmicutes	Bacilli	Lactobacillales	Enterococcaceae	Enterococcus	30.7701	-2.8589	2.8589	0.918794	-3.11158	0.00186086	0.0777428	2419.61	30.828	4578.64	250.532	0	64295.2	67.1301	1	0	2168	58	65	23	7	35
Unadjusted	Gluc_0	d	OTU_159	Firmicutes	Clostridia	Clostridiales	Ruminococcaceae	Faecalibacterium	2.06983	4.53666	4.53666	1.19752	3.78838	0.000151635	0.00950245	465.519	0	2202.26	95.0161	0	38175	5.39837	0	0	410	97	26	13	2	11
Unadjusted	Gluc_0		OTU_171	Firmicutes	Bacilli	Lactobacillales	Lactobacillaceae	Lactobacillus	7.0135	3.75681	3.75681	1.30393	2.88114	0.00396237	0.098459	1206.04	0	4635.71	430.799	0	57376	22.2927	0	0	879	91	32	6	4	22
Unadjusted	Gluc_0		OTU_1929	Firmicutes	Bacilli	Lactobacillales	Streptococcaceae	Streptococcus	2.17981	2.99345	2.99345	0.903655	3.31261	0.000924313	0.0434427	108.077	0	340.859	125.266	0	3151.8	2.65041	0	0	95	84	39	11	15	13
Unadjusted	Gluc_0		OTU_196	Firmicutes	Clostridia	Clostridiales	Ruminococcaceae	Anaerotruncus	11.9921	-3.29755	3.29755	1.11493	-2.95762	0.00310028	0.0832646	756.905	0	2216.65	707.871	0	16418.7	13.6992	0	0	369	81	42	5	8	29
Unadjusted	Gluc_0		OTU_2096	Firmicutes	Negativicutes	Selenomonadales	Veillonellaceae	Megasphaera	2.87768	-4.08812	4.08812	1.38171	-2.95874	0.00308904	0.0832646	1480.24	0	6502.47	123.243	0	50787.9	25.5366	0	0	954	95	28	11	2	15
Unadjusted	Gluc_0		OTU_2414	Firmicutes	Clostridia	Clostridiales	Ruminococcaceae	Faecalibacterium	2.22485	3.50984	3.50984	1.23707	2.83721	0.00455092	0.098459	490.664	0	2321.22	168.81	0	24726.9	16.4715	0	0	937	97	26	7	3	16
Unadjusted	Gluc_0		OTU_248	Actinobacteria	Actinobacteria	Bifidobacteriales	Bifidobacteriaceae	Bifidobacterium	2.16454	-2.64096	2.64096	0.934525	-2.82599	0.00471346	0.098459	129.475	0	388.425	155.37	0	3058.95	2.72358	0	0	88	82	41	14	7	20
Unadjusted	Gluc_0		OTU_270	Firmicutes	Clostridia	Clostridiales	Lachnospiraceae	Anaerostipes	16.5807	-7.12434	7.12434	1.43575	-4.9621	6.97345e-07	0.000131101	938.19	0	3979.22	1113.74	0	20645.2	19.9837	0	0	480	94	29	5	4	20
Unadjusted	Gluc_0		OTU_2703	Actinobacteria	Actinobacteria	Actinomycetales	Actinomycetaceae	Actinomyces	2.94319	-2.23203	2.23203	0.786146	-2.8392	0.00452261	0.098459	152.839	0	375.983	119.175	0	4325.48	3.44715	0	0	89	73	50	15	9	26
Unadjusted	Gluc_0	F	OTU_386	Firmicutes	Clostridia	Clostridiales	Lachnospiraceae	Coprococcus	23.5242	-3.37472	3.37472	1.10544	-3.05284	0.00226687	0.0832646	1189.44	0	3180.46	412.812	0	36132.9	24.813	0	0	897	77	46	8	4	34
Unadjusted	Gluc_0	f	OTU_3860	Actinobacteria	Actinobacteria	Coriobacteriales	Coriobacteriaceae	Collinsella	24.4639	-3.88517	3.88517	1.14118	-3.40452	0.000662804	0.0356021	2332.24	0	6830.12	952.962	0	118881	52.439	0	0	3004	81	42	2	6	34
Unadjusted	Gluc_0		OTU_55	Proteobacteria	Betaproteobacteria	Burkholderiales	Sutterellaceae	Sutterella	154.564	-9.22218	9.22218	1.68744	-5.46519	4.62409e-08	1.73866e-05	7463.31	0	31654.7	4880.32	0	139640	140.374	0	0	3788	94	29	7	2	20
Unadjusted	Gluc_0		OTU_753	Bacteroidetes	Bacteroidia	Bacteroidales	Prevotellaceae	Prevotella	18.9986	-6.39218	6.39218	1.54525	-4.13668	3.52374e-05	0.00331232	3688.4	0	13747.7	155.901	0	74804.9	107.463	0	0	4226	90	33	14	0	19
Unadjusted	Gluc_0		OTU_898	Bacteroidetes	Bacteroidia	Bacteroidales	Rikenellaceae	Alistipes	15.215	4.52118	4.52118	1.50295	3.0082	0.00262798	0.0832646	1234.24	0	5838.89	2073.53	0	44304.3	33.1707	0	0	1747	97	26	5	1	20
Unadjusted	Gluc_0	i	OTU_91	Bacteroidetes	Bacteroidia	Bacteroidales	Prevotellaceae	Paraprevotella	6.47978	-8.77095	8.77095	2.05654	-4.26491	1.99987e-05	0.0025065	1574.31	0	10757.8	5625.92	0	72485.2	40.6098	0	0	2161	105	18	7	0	11
Adjusted	Gluc_120	d	OTU_159	Firmicutes	Clostridia	Clostridiales	Ruminococcaceae	Faecalibacterium	6.20021	5.43036	5.43036	1.4398	3.7716	0.000162203	0.041976	431.278	0	1880.37	92.5283	0	38175	5.0367	0	0	410	84	25	13	2	10
Adjusted	Gluc_120		OTU_457	Actinobacteria	Actinobacteria	Actinomycetales	Actinomycetaceae	Actinomyces	7.51106	3.35385	3.35385	0.903707	3.71121	0.00020627	0.041976	298.76	0	692.869	122.152	0	21479.9	7.59633	0	0	553	62	47	16	8	23
Unadjusted	Gluc_120		OTU_111	Firmicutes	Clostridia	Clostridiales	Clostridiaceae 1	Clostridium sensu stricto	20.7874	-4.52293	4.52293	1.42133	-3.18217	0.00146175	0.085199	1673.08	0	6430.91	1675.45	0	64496.1	33.9919	0	0	1353	91	32	5	2	25
Unadjusted	Gluc_120		OTU_127	Firmicutes	Clostridia	Clostridiales	Clostridiaceae 1	Clostridium sensu stricto	6.33722	-4.27105	4.27105	1.08349	-3.94195	8.08228e-05	0.0329757	1190.33	0	3485.96	294.519	0	51005.8	28.065	0	0	1070	81	42	9	4	29
Unadjusted	Gluc_120	e	OTU_176	Firmicutes	Bacilli	Lactobacillales	Enterococcaceae	Enterococcus	82.0817	2.73442	2.73442	0.856194	3.1937	0.00140463	0.085199	4260.27	84.513	7277.96	1109.61	0	116683	96.6016	2	0	2562	51	72	8	9	55
Unadjusted	Gluc_120		OTU_1896	Firmicutes	Clostridia	Clostridiales	Lachnospiraceae	Roseburia	5.7796	-3.56449	3.56449	1.08942	-3.27193	0.00106817	0.085199	348.004	0	1097.55	197.871	0	17471.8	8.19512	0	0	502	84	39	11	5	23
Unadjusted	Gluc_120		OTU_582	Bacteroidetes	Bacteroidia	Bacteroidales	Porphyromonadaceae	Porphyromonas	0.876492	2.95213	2.95213	0.924093	3.19463	0.00140011	0.085199	46.8135	0	198.554	123.449	0	1814.57	0.910569	0	0	21	94	29	9	6	14
Unadjusted	Gluc_120	g	OTU_70	Bacteroidetes	Bacteroidia	Bacteroidales	Rikenellaceae	Alistipes	8.90608	4.8191	4.8191	1.47664	3.26356	0.00110024	0.085199	1320.84	0	6017.16	1086.31	0	52741.2	34.8943	0	0	2280	96	27	5	2	20
Unadjusted	Gluc_120	h	OTU_732	Firmicutes	Negativicutes	Selenomonadales	Veillonellaceae	Veillonella	39.6892	-2.18773	2.18773	0.635139	-3.4445	0.000572119	0.085199	2026.5	280.951	2651.7	482.453	0	31617.5	54.4228	5	0	1154	29	94	16	9	69
Adjusted	ISI	G	OTU_554	Firmicutes	Bacilli	Lactobacillales	Streptococcaceae	Streptococcus	2.92085	4.27394	4.27394	0.875274	4.88297	1.04501e-06	0.000425318	128.037	0	324.559	109.182	0	6120.03	2.65138	0	0	98	66	43	20	3	20
Unadjusted	ISI	a	OTU_10	Bacteroidetes	Bacteroidia	Bacteroidales	Prevotellaceae	Prevotella	449.12	7.20563	7.20563	1.28373	5.61303	1.98811e-08	8.11148e-06	15869.2	0	36828.6	102.526	0	402084	478.325	0	0	19110	70	53	26	3	24
Unadjusted	ISI	b	OTU_100	Firmicutes	Clostridia	Clostridiales	Ruminococcaceae	Ethanoligenens	1.44074	-3.84977	3.84977	1.07361	-3.58584	0.000336001	0.0228481	477.095	0	1892.99	67.0848	0	32201.8	7.39024	0	0	277	92	31	17	2	12
Unadjusted	ISI		OTU_1149	Proteobacteria	Gammaproteobacteria	Pasteurellales	Pasteurellaceae	Haemophilus	34.9474	2.98475	2.98475	0.655981	4.55005	5.36321e-06	0.00109409	1819.52	193.181	2572.42	512.4	0	68272.6	48.2358	4	0	1388	36	87	17	6	64
Unadjusted	ISI	c	OTU_12	Firmicutes	Bacilli	Lactobacillales	Enterococcaceae	Enterococcus	30.5379	-3.828	3.828	0.898945	-4.25832	2.05965e-05	0.00280112	2419.61	30.828	4578.64	250.532	0	64295.2	67.1301	1	0	2168	58	65	23	7	35
Unadjusted	ISI		OTU_139	Firmicutes	Clostridia	Clostridiales	Clostridiaceae 1	Clostridium sensu stricto	9.51695	-2.9851	2.9851	0.980933	-3.04313	0.00234135	0.0868426	1857.18	0	4661.9	343.062	0	163716	44.2276	0	0	3967	74	49	9	9	31
Unadjusted	ISI	e	OTU_176	Firmicutes	Bacilli	Lactobacillales	Enterococcaceae	Enterococcus	86.4684	-2.73023	2.73023	0.871591	-3.13247	0.00173341	0.0707231	4260.27	84.513	7277.96	1109.61	0	116683	96.6016	2	0	2562	51	72	8	9	55
Unadjusted	ISI		OTU_3	Proteobacteria	Gammaproteobacteria	Enterobacteriales	Enterobacteriaceae	Escherichia/Shigella	1149.15	-1.38001	1.38001	0.463906	-2.97475	0.00293225	0.0996963	53997.2	26182.2	54889.7	28051.5	0	291284	1308.76	549	0	12180	2	121	2	1	118
Unadjusted	ISI		OTU_37	Proteobacteria	Gammaproteobacteria	Enterobacteriales	Enterobacteriaceae	Klebsiella	88.6193	-2.96711	2.96711	0.899108	-3.30006	0.00096664	0.0452369	8873.58	73.1208	15159	973.684	0	249177	206.78	2	0	6586	51	72	8	10	54
Unadjusted	ISI		OTU_50	Firmicutes	Negativicutes	Selenomonadales	Veillonellaceae	Veillonella	8.22843	-9.5434	9.5434	2.85029	-3.34822	0.00081331	0.0452369	2904.25	0	27478.6	7476.64	0	109669	50.6992	0	0	2408	110	13	3	0	10
Unadjusted	ISI	G	OTU_554	Firmicutes	Bacilli	Lactobacillales	Streptococcaceae	Streptococcus	1.50931	2.50874	2.50874	0.762274	3.29113	0.000997872	0.0452369	122.054	0	319.417	109.182	0	6120.03	2.69919	0	0	98	76	47	21	3	23
Unadjusted	ISI	h	OTU_732	Firmicutes	Negativicutes	Selenomonadales	Veillonellaceae	Veillonella	41.3513	2.39696	2.39696	0.636471	3.76602	0.000165869	0.0169187	2026.5	280.951	2651.7	482.453	0	31617.5	54.4228	5	0	1154	29	94	16	9	69
Unadjusted	ISI	i	OTU_91	Bacteroidetes	Bacteroidia	Bacteroidales	Prevotellaceae	Paraprevotella	19.8292	7.60319	7.60319	2.08527	3.64615	0.000266203	0.0217221	1574.31	0	10757.8	5625.92	0	72485.2	40.6098	0	0	2161	105	18	7	0	11
Rows are coloured by trait and sorted by taxonomy for each trait. Group indicates OTUs associated with more than one trait and capital letter indicate association between glycaemic trait and OTU efter adjustment for pre-pregnancy BMI. Log2 fold change is given for the upper tertile of a given trait relative to the lower tertile, with blue colourbars indicating OTUs enriched in the lower tertile a…

## Sheet: S10
Table S10. Higher order taxa in newborns associated with maternal glycaemic traits
BMI	Trait	Hierarchy	Phylum	Class	Order	Family	Genus	rho	pval	qval	level
Unadjusted	Disposition index	Bacteroidetes	Bacteroidetes					0.331987	0.000652408	0.00456685	phylum
Unadjusted	Disposition index	Bacteroidetes|Bacteroidia	Bacteroidetes	Bacteroidia				0.331987	0.000652408	0.0084813	class
Adjusted	Disposition index	Bacteroidetes	Bacteroidetes					0.336922	0.00123629	0.00865406	phylum
Unadjusted	Disposition index	Bacteroidetes|Bacteroidia|Bacteroidales	Bacteroidetes	Bacteroidia	Bacteroidales			0.331987	0.000652408	0.0130482	order
Unadjusted	Disposition index	Bacteroidetes|Bacteroidia|Bacteroidales|Bacteroidaceae	Bacteroidetes	Bacteroidia	Bacteroidales	Bacteroidaceae		0.345165	0.000380989	0.0133346	family
Adjusted	Disposition index	Bacteroidetes|Bacteroidia	Bacteroidetes	Bacteroidia				0.336922	0.00123629	0.0160718	class
Adjusted	Disposition index	Bacteroidetes|Bacteroidia|Bacteroidales|Bacteroidaceae	Bacteroidetes	Bacteroidia	Bacteroidales	Bacteroidaceae		0.352351	0.000659358	0.0230775	family
Adjusted	Disposition index	Bacteroidetes|Bacteroidia|Bacteroidales	Bacteroidetes	Bacteroidia	Bacteroidales			0.336922	0.00123629	0.0247259	order
Unadjusted	Disposition index	Bacteroidetes|Bacteroidia|Bacteroidales|Bacteroidaceae|Bacteroides	Bacteroidetes	Bacteroidia	Bacteroidales	Bacteroidaceae	Bacteroides	0.345165	0.000380989	0.0293361	genus
Adjusted	Disposition index	Bacteroidetes|Bacteroidia|Bacteroidales|Bacteroidaceae|Bacteroides	Bacteroidetes	Bacteroidia	Bacteroidales	Bacteroidaceae	Bacteroides	0.352351	0.000659358	0.0507706	genus
Adjusted	Disposition index	Proteobacteria|Epsilonproteobacteria	Proteobacteria	Epsilonproteobacteria				0.277575	0.00807722	0.052502	class
Unadjusted	Disposition index	Proteobacteria|Epsilonproteobacteria	Proteobacteria	Epsilonproteobacteria				0.255217	0.0096292	0.0625898	class
Adjusted	Disposition index	Proteobacteria|Epsilonproteobacteria|Campylobacterales	Proteobacteria	Epsilonproteobacteria	Campylobacterales			0.277575	0.00807722	0.0807722	order
Adjusted	Disposition index	Firmicutes|Clostridia|Clostridiales|Peptostreptococcaceae	Firmicutes	Clostridia	Clostridiales	Peptostreptococcaceae		0.292607	0.00513095	0.0897917	family
Unadjusted	Disposition index	Fusobacteria	Fusobacteria					0.219955	0.0263253	0.0921385	phylum
Adjusted	Disposition index	Proteobacteria|Epsilonproteobacteria|Campylobacterales|Campylobacteraceae	Proteobacteria	Epsilonproteobacteria	Campylobacterales	Campylobacteraceae		0.277575	0.00807722	0.0942343	family
Unadjusted	Disposition index	Proteobacteria|Epsilonproteobacteria|Campylobacterales	Proteobacteria	Epsilonproteobacteria	Campylobacterales			0.255217	0.0096292	0.096292	order
Unadjusted	Disposition index	Fusobacteria|Fusobacteriia	Fusobacteria	Fusobacteriia				0.219955	0.0263253	0.114076	class
Unadjusted	Disposition index	Firmicutes|Clostridia|Clostridiales|Peptostreptococcaceae	Firmicutes	Clostridia	Clostridiales	Peptostreptococcaceae		0.247018	0.0123153	0.143679	family
Unadjusted	Disposition index	Proteobacteria|Epsilonproteobacteria|Campylobacterales|Campylobacteraceae	Proteobacteria	Epsilonproteobacteria	Campylobacterales	Campylobacteraceae		0.255217	0.0096292	0.143679	family
Unadjusted	Disposition index	Fusobacteria|Fusobacteriia|Fusobacteriales	Fusobacteria	Fusobacteriia	Fusobacteriales			0.219955	0.0263253	0.175502	order
Adjusted	Disposition index	Actinobacteria|Actinobacteria|Actinomycetales|Propionibacteriaceae	Actinobacteria	Actinobacteria	Actinomycetales	Propionibacteriaceae		0.238031	0.0238686	0.20885	family
Adjusted	Disposition index	Firmicutes|Clostridia|Clostridiales|Peptostreptococcaceae|Intestinibacter	Firmicutes	Clostridia	Clostridiales	Peptostreptococcaceae	Intestinibacter	0.276043	0.00844834	0.216841	genus
Adjusted	Disposition index	Proteobacteria|Epsilonproteobacteria|Campylobacterales|Campylobacteraceae|Campylobacter	Proteobacteria	Epsilonproteobacteria	Campylobacterales	Campylobacteraceae	Campylobacter	0.277575	0.00807722	0.216841	genus
Unadjusted	Disposition index	Fusobacteria|Fusobacteriia|Fusobacteriales|Fusobacteriaceae	Fusobacteria	Fusobacteriia	Fusobacteriales	Fusobacteriaceae		0.219955	0.0263253	0.230346	family
Adjusted	Disposition index	Firmicutes|Erysipelotrichia|Erysipelotrichales|Erysipelotrichaceae|Holdemanella	Firmicutes	Erysipelotrichia	Erysipelotrichales	Erysipelotrichaceae	Holdemanella	0.257447	0.0142966	0.27521	genus
Unadjusted	Disposition index	Firmicutes|Clostridia|Clostridiales|Peptostreptococcaceae|Intestinibacter	Firmicutes	Clostridia	Clostridiales	Peptostreptococcaceae	Intestinibacter	0.216941	0.0285104	0.313614	genus
Unadjusted	Disposition index	Firmicutes|Clostridia|Clostridiales|Ruminococcaceae|Oscillibacter	Firmicutes	Clostridia	Clostridiales	Ruminococcaceae	Oscillibacter	0.221314	0.0253876	0.313614	genus
Unadjusted	Disposition index	Proteobacteria|Gammaproteobacteria|Enterobacteriales|Enterobacteriaceae|Pseudocitrobacter	Proteobacteria	Gammaproteobacteria	Enterobacteriales	Enterobacteriaceae	Pseudocitrobacter	-0.223265	0.0240981	0.313614	genus
Unadjusted	Disposition index	Proteobacteria|Epsilonproteobacteria|Campylobacterales|Campylobacteraceae|Campylobacter	Proteobacteria	Epsilonproteobacteria	Campylobacterales	Campylobacteraceae	Campylobacter	0.255217	0.0096292	0.313614	genus
Unadjusted	Disposition index	Fusobacteria|Fusobacteriia|Fusobacteriales|Fusobacteriaceae|Fusobacterium	Fusobacteria	Fusobacteriia	Fusobacteriales	Fusobacteriaceae	Fusobacterium	0.219955	0.0263253	0.313614	genus
Unadjusted	Disposition index	Firmicutes|Clostridia|Clostridiales|Ruminococcaceae|Subdoligranulum	Firmicutes	Clostridia	Clostridiales	Ruminococcaceae	Subdoligranulum	0.23192	0.0190001	0.313614	genus
Adjusted	Disposition index	Bacteroidetes|Bacteroidia|Bacteroidales|Rikenellaceae	Bacteroidetes	Bacteroidia	Bacteroidales	Rikenellaceae		-0.209168	0.0478774	0.335141	family
Adjusted	Disposition index	Actinobacteria|Actinobacteria|Actinomycetales|Propionibacteriaceae|Propionibacterium	Actinobacteria	Actinobacteria	Actinomycetales	Propionibacteriaceae	Propionibacterium	0.238031	0.0238686	0.367577	genus
Adjusted	Disposition index	Firmicutes|Clostridia|Clostridiales|Ruminococcaceae|Subdoligranulum	Firmicutes	Clostridia	Clostridiales	Ruminococcaceae	Subdoligranulum	0.216284	0.0406058	0.521108	genus
Adjusted	Disposition index	Bacteroidetes|Bacteroidia|Bacteroidales|Rikenellaceae|Alistipes	Bacteroidetes	Bacteroidia	Bacteroidales	Rikenellaceae	Alistipes	-0.209168	0.0478774	0.526651	genus
Unadjusted	Fasting glucose	Proteobacteria	Proteobacteria					0.210813	0.0300675	0.105236	phylum
Unadjusted	Fasting glucose	Verrucomicrobia	Verrucomicrobia					-0.216863	0.0255589	0.105236	phylum
Adjusted	Fasting glucose	Verrucomicrobia	Verrucomicrobia					-0.24968	0.0157991	0.110594	phylum
Adjusted	Fasting glucose	Verrucomicrobia|Verrucomicrobiae	Verrucomicrobia	Verrucomicrobiae				-0.24968	0.0157991	0.205389	class
Adjusted	Fasting glucose	Verrucomicrobia|Verrucomicrobiae|Verrucomicrobiales	Verrucomicrobia	Verrucomicrobiae	Verrucomicrobiales			-0.24968	0.0157991	0.315982	order
Unadjusted	Fasting glucose	Verrucomicrobia|Verrucomicrobiae	Verrucomicrobia	Verrucomicrobiae				-0.216863	0.0255589	0.332266	class
Unadjusted	Fasting glucose	Verrucomicrobia|Verrucomicrobiae|Verrucomicrobiales	Verrucomicrobia	Verrucomicrobiae	Verrucomicrobiales			-0.216863	0.0255589	0.511178	order
Adjusted	Fasting glucose	Verrucomicrobia|Verrucomicrobiae|Verrucomicrobiales|Verrucomicrobiaceae	Verrucomicrobia	Verrucomicrobiae	Verrucomicrobiales	Verrucomicrobiaceae		-0.24968	0.0157991	0.552969	family
Adjusted	Fasting glucose	Firmicutes|Clostridia|Clostridiales|Ruminococcaceae|Anaerotruncus	Firmicutes	Clostridia	Clostridiales	Ruminococcaceae	Anaerotruncus	-0.249535	0.0158616	0.610672	genus
Adjusted	Fasting glucose	Verrucomicrobia|Verrucomicrobiae|Verrucomicrobiales|Verrucomicrobiaceae|Akkermansia	Verrucomicrobia	Verrucomicrobiae	Verrucomicrobiales	Verrucomicrobiaceae	Akkermansia	-0.24968	0.0157991	0.610672	genus
Unadjusted	Fasting glucose	Verrucomicrobia|Verrucomicrobiae|Verrucomicrobiales|Verrucomicrobiaceae	Verrucomicrobia	Verrucomicrobiae	Verrucomicrobiales	Verrucomicrobiaceae		-0.216863	0.0255589	0.636184	family
Adjusted	Fasting glucose	Bacteroidetes|Bacteroidia|Bacteroidales|Porphyromonadaceae	Bacteroidetes	Bacteroidia	Bacteroidales	Porphyromonadaceae		0.217166	0.0365253	0.639193	family
Unadjusted	Fasting glucose	Firmicutes|Clostridia|Clostridiales|Ruminococcaceae|Anaerotruncus	Firmicutes	Clostridia	Clostridiales	Ruminococcaceae	Anaerotruncus	-0.236402	0.0147007	0.656012	genus
Unadjusted	Fasting glucose	Firmicutes|Clostridia|Clostridiales|Ruminococcaceae|Oscillibacter	Firmicutes	Clostridia	Clostridiales	Ruminococcaceae	Oscillibacter	-0.219196	0.023979	0.656012	genus
Unadjusted	Fasting glucose	Verrucomicrobia|Verrucomicrobiae|Verrucomicrobiales|Verrucomicrobiaceae|Akkermansia	Verrucomicrobia	Verrucomicrobiae	Verrucomicrobiales	Verrucomicrobiaceae	Akkermansia	-0.216863	0.0255589	0.656012	genus
Adjusted	Fasting glucose	Bacteroidetes|Bacteroidia|Bacteroidales|Porphyromonadaceae|Parabacteroides	Bacteroidetes	Bacteroidia	Bacteroidales	Porphyromonadaceae	Parabacteroides	0.222372	0.0321584	0.780169	genus
Adjusted	Fasting glucose	Proteobacteria|Gammaproteobacteria|Enterobacteriales|Enterobacteriaceae|Klebsiella	Proteobacteria	Gammaproteobacteria	Enterobacteriales	Enterobacteriaceae	Klebsiella	0.212834	0.0405282	0.780169	genus
Unadjusted	Insulin sensitivity	Proteobacteria|Epsilonproteobacteria	Proteobacteria	Epsilonproteobacteria				0.228616	0.0208223	0.27069	class
Adjusted	Insulin sensitivity	Proteobacteria|Epsilonproteobacteria	Proteobacteria	Epsilonproteobacteria				0.215627	0.0412346	0.272277	class
Adjusted	Insulin sensitivity	Verrucomicrobia|Verrucomicrobiae	Verrucomicrobia	Verrucomicrobiae				0.214952	0.0418887	0.272277	class
Adjusted	Insulin sensitivity	Verrucomicrobia	Verrucomicrobia					0.214952	0.0418887	0.293221	phylum
Unadjusted	Insulin sensitivity	Proteobacteria|Epsilonproteobacteria|Campylobacterales	Proteobacteria	Epsilonproteobacteria	Campylobacterales			0.228616	0.0208223	0.416447	order
Adjusted	Insulin sensitivity	Proteobacteria|Epsilonproteobacteria|Campylobacterales	Proteobacteria	Epsilonproteobacteria	Campylobacterales			0.215627	0.0412346	0.418887	order
Adjusted	Insulin sensitivity	Verrucomicrobia|Verrucomicrobiae|Verrucomicrobiales	Verrucomicrobia	Verrucomicrobiae	Verrucomicrobiales			0.214952	0.0418887	0.418887	order
Adjusted	Insulin sensitivity	Proteobacteria|Epsilonproteobacteria|Campylobacterales|Campylobacteraceae	Proteobacteria	Epsilonproteobacteria	Campylobacterales	Campylobacteraceae		0.215627	0.0412346	0.695719	family
Adjusted	Insulin sensitivity	Verrucomicrobia|Verrucomicrobiae|Verrucomicrobiales|Verrucomicrobiaceae	Verrucomicrobia	Verrucomicrobiae	Verrucomicrobiales	Verrucomicrobiaceae		0.214952	0.0418887	0.695719	family
Unadjusted	Insulin sensitivity	Proteobacteria|Epsilonproteobacteria|Campylobacterales|Campylobacteraceae	Proteobacteria	Epsilonproteobacteria	Campylobacterales	Campylobacteraceae		0.228616	0.0208223	0.728782	family
Unadjusted	Insulin sensitivity	Proteobacteria|Gammaproteobacteria|Enterobacteriales|Enterobacteriaceae|Pseudocitrobacter	Proteobacteria	Gammaproteobacteria	Enterobacteriales	Enterobacteriaceae	Pseudocitrobacter	-0.210262	0.0339155	0.949384	genus
Unadjusted	Insulin sensitivity	Proteobacteria|Epsilonproteobacteria|Campylobacterales|Campylobacteraceae|Campylobacter	Proteobacteria	Epsilonproteobacteria	Campylobacterales	Campylobacteraceae	Campylobacter	0.228616	0.0208223	0.949384	genus
Adjusted	Insulin sensitivity	Proteobacteria|Epsilonproteobacteria|Campylobacterales|Campylobacteraceae|Campylobacter	Proteobacteria	Epsilonproteobacteria	Campylobacterales	Campylobacteraceae	Campylobacter	0.215627	0.0412346	0.970994	genus
Adjusted	Insulin sensitivity	Verrucomicrobia|Verrucomicrobiae|Verrucomicrobiales|Verrucomicrobiaceae|Akkermansia	Verrucomicrobia	Verrucomicrobiae	Verrucomicrobiales	Verrucomicrobiaceae	Akkermansia	0.214952	0.0418887	0.970994	genus
Unadjusted	Stimulated glucose	Bacteroidetes|Bacteroidia|Bacteroidales|Prevotellaceae|Prevotella	Bacteroidetes	Bacteroidia	Bacteroidales	Prevotellaceae	Prevotella	-0.197569	0.0423598	0.609741	genus
Unadjusted	Stimulated glucose	Firmicutes|Clostridia|Clostridiales|Ruminococcaceae|Oscillibacter	Firmicutes	Clostridia	Clostridiales	Ruminococcaceae	Oscillibacter	-0.233761	0.0158813	0.609741	genus
Unadjusted	Stimulated glucose	Firmicutes|Clostridia|Clostridiales|Ruminococcaceae|Sporobacter	Firmicutes	Clostridia	Clostridiales	Ruminococcaceae	Sporobacter	-0.204099	0.0358613	0.609741	genus
Unadjusted	Stimulated glucose	Actinobacteria|Actinobacteria|Coriobacteriales|Coriobacteriaceae|Collinsella	Actinobacteria	Actinobacteria	Coriobacteriales	Coriobacteriaceae	Collinsella	-0.211289	0.0296973	0.609741	genus
Unadjusted	Stimulated glucose	Firmicutes|Clostridia|Clostridiales|Lachnospiraceae|Dorea	Firmicutes	Clostridia	Clostridiales	Lachnospiraceae	Dorea	-0.192638	0.0478925	0.609741	genus
Unadjusted	Stimulated glucose	Bacteroidetes|Bacteroidia|Bacteroidales|Prevotellaceae	Bacteroidetes	Bacteroidia	Bacteroidales	Prevotellaceae		-0.227196	0.0191785	0.622642	family
Adjusted	Stimulated glucose	Bacteroidetes|Bacteroidia|Bacteroidales|Prevotellaceae|Prevotella	Bacteroidetes	Bacteroidia	Bacteroidales	Prevotellaceae	Prevotella	-0.209007	0.0443775	0.705073	genus
Adjusted	Stimulated glucose	Firmicutes|Clostridia|Clostridiales|Ruminococcaceae|Subdoligranulum	Firmicutes	Clostridia	Clostridiales	Ruminococcaceae	Subdoligranulum	-0.22968	0.026787	0.705073	genus
Adjusted	Stimulated glucose	Bacteroidetes|Bacteroidia|Bacteroidales|Prevotellaceae	Bacteroidetes	Bacteroidia	Bacteroidales	Prevotellaceae		-0.239729	0.0206479	0.722677	family
Spearmann correlation (rho) between higher order taxa and maternal glycaemic traits. P values are presented with (qval) and without (pval) adjustment for multiple testing ad modum Benjamini-Hochberg. BMI indicates adjustment for maternal pre-pregnancy BMI. Red colorbars indicate enrichments and blue colorbar indicate depletion in relation to specific maternal glycaemic traits. Green dots indicati…

[truncated: 2 more sheets: S11, S12]
